# Supplementary material for: The association between personal interest and critical thinking: a comparison between a universal (death penalty) and a local (Strait of Messina Bridge) debate
Source: Front Psychol. 2026 Feb 24;17:1746352. doi: 10.3389/fpsyg.2026.1746352 (PMC12971935; doi:10.3389/fpsyg.2026.1746352)
Supplement: Supplementary file 2 [file Table_1.xlsx]

## Sheet: Risposte del modulo 1
Informazioni cronologiche	Codice identificativo se hai partecipato all'intervista	Genere	Età	Titolo di Studio:	Specificare titolo di studio	Voto titolo di studio:	Occupazione:	Stato civile:	Facoltà:	media ponderata dei voti:	Sono una persona che pensa in maniera logica	Sono bravo a risolvere i problemi	Posso organizzare facilmente i miei pensieri	Ritengo di essere una persona che, quando pensa, ha una visione completa e precisa	Quando affrontiamo un problema i miei colleghi di solito chiedono la mia opinione perchè io sono in grado di analizzare oggettivamente la situazione	Tendo a cercare solo le prove che rafforzano le mie opinioni, piuttosto che quelle che le contraddicono	Ognuno ha il diritto di esprimere le proprie opinioni, ma io non mi preoccupo di ciò che gli altri dicono	Le attività di formazione continua sono un perdita di tempo	Le decisioni prese dall'autorità sono sempre giuste	Se possibile, io cerco di evitare di dedicarmi alla lettura	Cerco di apparire come una persona logica, sebbene non lo sia	Durante una discussione di gruppo, se è stato detto di non toccare certi argomenti, la persona non ne deve parlare	Ho paura di andare a fondo nelle cose di cui mi occupo per evitare che saltino fuori verità scomode	Ho un forte desiderio di conoscere le cose	Sono contento di riuscire a capire le idee degli altri	Mi intriga risolvere problemi difficili	Mi piace sapere come funzionano le cose	Penso di essere in grado di affrontare le sfide della vita	CC	Dilemma 1. Alcuni ricercatori sostengono che l'abuso di farmaci sia dovuto, almeno in parte, a fattori genetici. I ricercatori si riferiscono ai risultati di numerosi studi che supportano questa affermazione. Altri ricercatori, tuttavia, ritengono che l'abuso di farmaci sia una scelta, sostenendo che il motivo per cui diversi membri della famiglia spesso fanno abuso di farmaci sia dovuto al fatto…	SR	Come sei arrivato a questo punto di vista ?		Su cosa basi questo punto di vista ?	APERTURA	Puoi mai sapere con certezza che la tua posizione su questo tema è corretta. Perchè sì o perchè no?	Quando due persone divergono su questioni come questa, è vero che un'opinione è giusta e l'altra è sbagliata? Se no, puoi dire che un'opinione è migliore dell'altra? Cosa intendi per migliore?	NC	Come è possibile che le persone abbiano punti di vista così diversi su questo argomento?	NG	Com'è possibile che esperti del settore non siano d'accordo su questo agomento?	CC	Dilemma 2.Alcune persone credono che il successo avvenga in funzione delle capacità e della determinazione di un individuo. Indipendentemente dallo status socioeconomico, razza e/o fattori ambientali, ognuno può avere successo se lavora abbastanza duramente e sfrutta ogni opportunità a sua disposizione. Altri credono che fattori come lo status socioeconomico, razza e/o fattori ambientali influenz…	SR	Come sei arrivato a questo punto di vista ?	Su cosa basi questo punto di vista ?	A	Puoi mai sapere con certezza che la tua posizione su questo tema è corretta. Perchè sì o perchè no?	Quando due persone divergono su questioni come questa, è vero che un'opinione è giusta e l'altra è sbagliata? Se no, puoi dire che un'opinione è migliore dell'altra? Cosa intendi per migliore?
2023-04-12 12:18:24	6	F	57	Laurea triennale	Diploma in Servizio Sociale	110	Lavoratore dipendente	Celibe/nubile			5	3	3	3	4	3	3	1	2	1	1	2	1	5	4	3	5	4	2	L'abuso è dovuto a della fragilità della persona, che possono scaturire da fattori genetici, ma anche ad immaturita', affettive, ambientali	1	Osservazione sul campo, studi		Idem	4	No, perché dovrei essere presuntuoso?	Una opinione è solo un'opinione. No. È migliore se è basta su dati empirici.	1	In quanto hanno fonti di conoscenza diversificate.	2	Idem	4	Perché il successo avvenga sono essenziali le capacità e la determinazione di un individuo, indipendentemente dall'astrazione sociale, ma sono determinanti le opportunita' che l'individuo avrà a disposizione per poter mettere in atto le proprie competenze eccellenti.	1	Osservazione	Ossevazione sul campo sociale	3	No, perché non ho effettuato analisi approfondite su questo argomento	È migliore se fa riferimento a dati osservati e verificati.
2023-04-12 12:36:03	7	F	26	Laurea magistrale	Scienze delle pubbliche amministrazioni	110	Disoccupato/a	Sposato/a			4	4	4	4	4	4	3	1	3	1	1	5	2	5	5	5	5	4	2	Secondo me l'abuso di farmaci dipende dal carattere del soggetto e dal vissuto che ha avuto influenzato anche da condizioni familiari.	3	Cercando di riflettere su ciò che succede quotidianamente.		Su una mia opinione personale.	4	No perché è una mia opinione personale.	No assolutamente, ognuno di noi abbiamo le nostre idee.	2	Ognuno basa la propria opinione su idee personali.	2	Probabilmente hanno punti di vista diversi.	3	Il successo dipende principalmente dalle proprie capacità ma è anche influenzato dalla propria situazione socio economica.	3	Riflettendo su ciò che succede nella vita quotidiana.	Su una mia opinione personale.	3	No, come ho già risposto in precedenza.	No, come ho già risposto in precedenza.
2023-04-12 13:18:14	11	F	36	Diploma superiore	Ragioniere e perito commerciale	96	Lavoratore autonomo	Sposato/a	Lettere	27	5	4	5	4	4	1	2	1	2	1	4	1	1	5	5	4	5	4	3	Credo vengano influenzati dall'aspetto socio familiare	1	Esperienza personale		La mia vita	2	No, si può sempre sbagliare	Non si può definire con certezza la risposta migliore, ma sicuramente gli studi scientifici possono essere d'aiuto	1	Esperienze	2	Studi ed esperienze	2	Ritengo che la seconda opzione sia corretta	1	Esperienza	La mia vita	3	Non ho la certezza assoluta	No, come sopra
2023-04-12 13:37:14	12	M	51	Laurea magistrale	Scinze motorie	108	Lavoratore dipendente	Divorziato/a	Scinze motorie , medicina e chirurgia		4	5	5	4	4	3	5	1	3	1	5	1	1	5	5	5	5	4	4	Credo la direzione giusta sia un compromesso tra salute e volontà. Non credo siano fattori genetici che inducono le persone a fare abusi di farmaci ma tutto ciò penso sia dovuto al percorso della propria vita. Le esperienze, le vicessitudini e tutto quello che ha segnato il percorso educativo nella vita di ognuno.	3	Per esperienza di vita		Sulla vita di ognuno che è diversa da persona a persona.	4	Può essere sbagliata ma ritengo che la cosa sia molto soggettiva	La capacità di implementare e dare spunti migliorati tra una frase e l altra	3	Ritengo che ognuno abbia punti di vista diversi , l importante che arrivino ad un unico obiettivo	2	Credo che dal punto di vista scientifico ci possono essere delle divergenze	4	Credo che siamo tutto uguali e partiamo con basi uguali. Ovviamente se nasco in Africa sicuramente partirò con un handicap socio-econimico razziale . Ma la determinazione a volte può far superare questi ostacoli apparentemente insormontabili.	1	Per esperienza personale.	Sulle capacità di ognuno di noi	2	Può essere anche errata ma si basa su delle conclusioni che prendono spunto da esperienze di vita vissuta	Ogni opinione deve essere rispettata anche se non si è d accordo!
2023-04-12 15:35:19	13	F	27	Diploma superiore	Socio psico pedagogico	81	Lavoratore autonomo	Sposato/a			4	4	5	5	4	2	5	1	3	3	2	5	1	5	5	4	5	5	2	Ritengo che l abuso di farmaci sia una scelta personale	3	Perché ognuno è libero di fare ciò che vuole		Sull insegnamento che mi è stato dato, la libertà è un diritto	2	No ognuno ha i suoi punti di vista e il suo pensiero	Dipende dall' opinione	1	Perché ognuno abbiamo opinioni diverse	2	Perché hanno informazioni diverse ed esperienze diverse	2	Il successo avviene soprattutto per la determinazione dell' individuo il resto viene in secondo tempo	3	Perché senza determinazione e capacità non è possibile	Sull esperienza personale	1	Per me è corretta	Rimango sempre della stessa opinione
2023-04-12 15:50:59	1	F	23	Laurea triennale	Scienze e tecniche psicologiche	110	Studente/essa	Celibe/nubile	Psicologia clinica della salute nel ciclo di vita	28.77	4	4	4	4	4	2	2	1	3	1	1	1	1	4	4	3	4	4	2	Io sono a sostegno della seconda ipotesi.	3	Perché penso che la condivisione dei fattori socio ambientali sia una componente importante.		Sulle mie conoscenze	4	Sì, solo se vi saranno degli studi che giungeranno a risultati convergenti e che dunque potranno confermare o disconfermare la mia posizione.	No, perché entrambe sono state confermate da ricerche scientifiche	3	Perchè ognuno possiede conoscenze diverse anche in relazione alle proprie esperienze	3	Penso che probabilmente i ricercatori si siano soffermati su aspetti differenti, tuttavia, ritengo che gli studiosi possano giungere ad un'unica soluzione.	4	Io penso che i fattori come lo status socio economico e i fattori ambientali siano influenti soprattutto se positivi, tuttavia, ritengo che la determinazione sia un ingrediente essenziale per raggiungere i propri obiettivi.	4	Riflettendo sulla questione e perché penso che tutti gli uomini di successo non siano partiti dallo stesso vantaggio socio economico, ma che la determinazione sia stata in alcuni casi l'elemento fondamentale.	Sulla base della mia esperienza personale	3	Sì, solo se verrà dimostrato scientificamente dagli studiosi.	Posso confermare l'esattezza solo se è dimostrabile, in caso contrario non posso confermare quale delle due opinioni sia la migliore. Per migliore intendo quella più accreditata e dimostrabile scientificamente
2023-04-12 15:58:51		F	47	Laurea magistrale	Giurisprudenza	101	Libero/a professionista	Sposato/a			4	5	3	4	5	2	3	3	2	1	1	2	1	5	3	5	5	4	3	Le due tesi possono essere entrambe valide. In alcuni casi genetica e ambiente possono essere entrambe concause dell'abuso.	4	Osservando i comportamenti delle persone e leggendo articoli di riviste		Su osservazione e lettura riviste	4	La certezza assoluta è materia per gente che limita i suoi orizzonti. Non posso avere la certezza.	Non c'è una opinione giusta e una sbagliata. Migliore se confermata da studi specifici, non certo perchè rispecchia la mia opinione	1	È normale	4	La conoscenza dei fenomeni si alimenta di confronto e contrapposizione di idee.	5	Entrambe vere. Lo status privilegiato fa si che il soggetto abbia condizioni di maggior favore in partenza ma non ha un arrivo garantito. Ciò non esclude che lo svantaggiato con doti personali arrivi al successo	3	Esperienza di vita, letture, film, etc...	Esperienze di vita, letture film etc..	4	Vale risposta data a dilemma 1	Vale risposta dilemma 1
2023-04-12 16:04:38		F	57	Laurea magistrale	Scienze farmaceutiche e erboristiche	109	Libero/a professionista	Celibe/nubile	ABA CZ		1	3	1	2	2	3	3	1	1	2	3	3	1	5	3	2	5	2	1	La seconda	1	Esperienza		Esperienza	1	Boh	Non esiste migliore, esiste diverso	1	Boh	1	Boh	1	Non ne ho	1	Esperienza	Esperienza	1	Non posso sapere	Ancora...
2023-04-12 16:53:19	3	F	25	Diploma superiore, Laurea triennale	Diploma economico sociale	74	Disoccupato/a	Celibe/nubile	Servizio soxiale	24	3	3	3	2	3	3	1	1	2	2	1	2	1	3	4	4	4	5	3	A mio parere può incidere l’ambiente che ci circonda quindi come studiato anche per i fumatori , i parenti di chi fuma hanno una maggiore possibilità di iniziare a fumare, ma oltre all’ambiente che potrebbe condizionarci , le scelte dipendono sempre da noi	3	Perché penso che la vita spesso sia una scelta, ovvio non sempre ma gran parte delle volte abbiamo la possibilità di scegliere		Su delle esperienze personali	4	No, perché diversi fattori potrebbero influenzare le scelte quindi non è un pensiero statico, potrebbe alterarsi	No, ognuno ha opinioni diverse dettate anche dalla visione della situazione differente e dalle esperienze di vita	3	Perché non c’e una versione universale del mondo	3	Poiché studi conducano a cose e pensieri diversi	4	Penso che vivere in un’ambiente socio economico buono, sia un punto di partenza ma la spinta interiore quindi la voglia di fare e di realizzarsi può avvenire anche se le situazioni che ci circondano sono differenti.	4	Perché ho visto gente non avere nulla realizzarsi quindi la loro voglia di fare ha superato i limiti socio ambientali di razza e qualsiasi altro limite gli sia stato posto	Su esperienze personali	4	No non ho la certezza che sia corretta perché i fattori di condizionamento possono essere diversi e non prevedibili	No ognuno ha la sua opinione però i punti di vista possono essere differenti
2023-04-23 18:57:08		F	22	Diploma superiore	Maturità classica	81	Studente/essa	Celibe/nubile	Medicina e Chirurgia	26.57	5	4	2	5	3	2	1	1	1	2	1	4	3	5	4	4	4	4	1	Entrambi i fattori	3	Con l’esperienza e lo studio		La mia personale esperienza	3	No perché con gli studi e le esperienze è possibile cambiare idea	È sempre giusto dare il proprio parere	3	Magari le diverse esperienza e i diversi studi	1	Non lo so	2	Il successo è in relazione agli altri fattori	1	Esperienza personale	Esperienza personale	2	No	Ascoltare tutte le opinioni
2023-04-23 19:44:23		F	23	Diploma superiore	Diploma liceo linguistico	95	Studente/essa	Celibe/nubile	Giurisprudenza	27.8	3	4	3	4	4	3	2	1	2	1	3	4	3	5	4	4	5	4	4	Io ritengo che sia più plausibile la seconda linea di pensiero, tuttavia non ritengo di avere gli strumenti per poter decidere in maniera adeguata.	3	Sulla base del mio ragionamento		Sulla mia percezione personale del problema	4	Credo di non poterla conoscere perché non ho studiato la questione in maniera adeguata	Io penso che i parametri qualitativi siano rapportabili sulla base di un’analisi complessiva dei vari elementi a disposizione	3	Perché non si tratta di una questione a cui non è possibile rispondere in maniera scientifica	1	Non saprei rispondere	2	Io credo che siano entrambe vere le affermazioni in quanto il successo è frutto di un combinato disposto della determinazione personale e dei fattori esterni che influiscono	1	Ragionandoci su	Sul mio personale convincimento	3	Non posso essere certa della mia opinione, potrei anche sbagliarmi	Io penso che i parametri qualitativi siano rapportabili sulla base di un’analisi complessiva dei vari elementi a disposizione
2023-04-23 21:33:50		F	22	Diploma superiore	Diploma liceo scientifico	100	Studente/essa	Celibe/nubile	Medicina e Chirurgia	26.5	4	3	2	3	4	1	3	1	2	1	3	5	1	4	5	4	4	3	5	L’abuso di farmaci puó essere dovuto all ambiente familiare e allo status socio-economico. Ma alcune persone possono avere una predisposizione genetica che insieme all’influenza dell’ambiente in cui si trovano li rendono più propensi a sviluppare abuso di farmaci.	5	Ho letto		Non si possono negare i risultati dei due gruppi di ricercatori e un’affermazione non esclude l’altra quindi c’è il contributo sia dei fattori genetici ma anche dell ambiente	2	Dal testo che ho letto e dalle conoscenze personali penso sia corretta la mia posizione	Quando si parla di ricerca e di scienza non esiste un’opinione migliore, esiste un’opinione giusta oppure sbagliata.	1	Non lo so	3	Probabilme dalle ricerche fatte ancora non si è arrivati ad hna risposta esaustiva al 100%	2	Penso che non ci sia una risposta giusta, dipende da persona a persona	3	Siamo tutti diversi	Sul fatto che siamo oggettivamente tutti diversi quindi uno stimolo esterno o un determinato status socio economico puó far diventare una persona di successo mentre un’altra no	1	Non esiste una risposta corretta	No sono entrambe giuste
2023-04-23 23:42:10		M	20	Diploma superiore	Scientifico	84	Studente/essa	Celibe/nubile	Economia	20	5	4	4	5	2	4	5	3	1	5	1	4	4	5	5	5	5	5	1	L’ignoranza	3	Ho amici che sono ignoranti e abusano di medicine		Sulla mia esperienza personale	3	No perché non conosco il tema in se	Si	1	Ognuno la pensa a modo proprio	1	Ognuno la pensa a modo proprio	1	L’importante è la determinazione	2	Penso che la determinazione sia la cosa che ci fa andare avanti	Sulla mia visione del mondo	1	No perché potrà sempre cambiare, ma sono abbastanza convinto di ciò che penso	Si
2023-04-24 07:51:37		F	21	Diploma superiore	Diploma superiore scientifico	100	Studente/essa, Lavoratore autonomo	Celibe/nubile			4	4	4	4	4	3	2	1	2	2	1	3	2	5	4	4	4	4	4	Credo che ma motivazione sia più quella socio-economica che la predisposizione genetica	4	Perchè la genetica implica una predisposizione		Logica	3	No perchè è un’opinione	Migliore nel senso più appropriata al contesto	3	In base a modi di pensare influenzati dalla propria conoscenza	2	Pensieri analitici diversi	2	Nella società di oggi influenzano entrambi	1	Dalla realtà dei fatti	Conoscenza del mondo	1	Opinioni	Opinioni su conoscenza dei meccanismi mondiali
2023-04-24 13:21:52		M	30	Laurea magistrale	Farmacia	110	Lavoratore dipendente	Celibe/nubile			5	5	5	5	5	2	5	1	1	1	1	3	1	5	5	5	5	5	4	L’abuso di farmaci è maggiormente condizionato dalle situazioni personali e che si ha poca fiducia sul personale sanitario	3	Esperienze		Esperienze	2	Si	Migliore perché si avvicina di più alla realtà	2	La non conoscenza reale del problema	1	Diverse teorie	3	Soprattutto la determinazione, ma lo status economico e la famiglia influenza tantissimo nelle scelte della vita	1	Esperienza delle persone che conosco	Esperienza	2	Si	Migliore che si avvicina ai fatti
2023-04-24 16:56:13		F	23	Laurea triennale	Laurea in Scienze e tecniche psicologiche	111	Studente/essa	Celibe/nubile	Psicologia clinica della salute e del ciclo di vita		3	5	3	3	5	1	1	2	2	2	2	4	2	4	4	4	4	4	5	L'abuso di farmaci dipende da tante cose e seppur influenzato dalla genetica e dal contesto dipendono da fattori differenti da soggetto a soggetto. Questi cambiano a seconda della sua personalità, esperienza, contesto e gruppo sociale di appartenenza	5	Faccio volontariato in una struttura per persone affette da dipendenza		Sulla mia esperienza a contatto con gli utenti	5	Non si può sapere con certezza, ci sono sempre cose nuove che possono arricchire il nostro punto di vista	Non si può sapere con certezza, al massimo ci si può basare su quella che viene confermata di più dalle ricerche fatte	3	Studi diversi, esperienze diverse	3	Le ricerche ormai non sono più a 360°	3	Secondo me è un mix delle due tesi	2	Capacità e determinazione sono fondamentali ma oggi si fa molta attenzione anche a quella che è l'opinione esterna	Su quello che vedo nella situazione italiana	3	No, ma dalla mia esperienza è così	Non si può sapere con certezza, al massimo ci si può basare su quella che viene confermata di più dalle ricerche fatte
2023-04-24 16:59:25		M	42	Diploma superiore	Liceo Scientifico		Studente/essa	Sposato/a	Comunicazione	27	4	4	3	2	3	1	4	1	3	1	3	3	1	5	5	5	5	4	5	Il livello di istruzione e fattori di stress penso che siano responsabili del problema. Non escludo una predisposizione genetica	3	Studio, esperienza		Studio, esperienza	2	No perché non ho elementi cognitivi adatti	No, credo che possano trovarsi punti in comune	3	Differenze culturali	3	Problemi di comunicazione tra aree specialistiche	3	Entrambi i fattori sono influenti	1	Studio ed esperienza	Studio ed esperienza	1	Sì perché lo dimostrano diversi studi	No, perché entrambi i fattori sono influenti
2023-04-24 17:31:39		F	45	Laurea magistrale	Laurea in Filosofia	101	Lavoratore dipendente	Sposato/a			4	4	4	4	4	2	1	1	1	1	1	2	1	5	5	3	4	4	1	Non saprei	1	Devo documentarmi meglio.		.	2	Non si può sapere.	Migliore è ciò che è frutto di studi scientifici.	1	Mancanza di informazioni.	2	Complessità del problema.	2	Il.successo dipende molto dallo status economico e sociale.	1	Dagli studi e dalla esperienza diretta.	Sulla conoscenza storica e del presente.	3	No, perché è complesso.	Ogni opinione può riflettere un punto di vista significativo del problema.
2023-04-24 17:38:41		F	46	Laurea magistrale	Specializzazione	99	Libero/a professionista	Sposato/a			4	4	4	5	4	2	5	1	3	1	2	5	1	5	5	4	5	5	2	Credo sia yna scelta personale	1	Indagini cliniche		Esperienza	2	No è opinabile	Non c'è una risposta migliore dell'altra dipende dai punti di vista	3	In base all'esperienza personale	1	Non saprei	1	Sono d'accordo	2	Se sei determinato motivato e convinto arrivi sempre a un obiettivo	Esperienza	2	Opinabile	Ognuno ha il suo pensiero
2023-04-24 17:50:44		F	34	Laurea triennale	Scienze dell'educazione	104	Libero/a professionista	Sposato/a			5	4	3	5	3	3	5	1	2	1	2	5	3	5	3	5	5	4	2	Sono convinta che l'abuso di farmaci non sia legato alla genetica ma è sempre una scelta che la singola persona fa	3	Se in una famiglia c'è un persona che abusa di farmaci non tutti i componenti ne abusano		Sulle mie esperienze	4	Non sono ricercatore per affermare con esattezza che sia o non sia così del resto la scienza stessa è in continua ricerca e ci sono tanti studi che non trovano risposte soddisfacenti esatte e precise	Migliore si può riferire al fatto che sia può vicina al mio pensiero	3	Perché seguono correnti diverse di pensiero o hanno avuto esperienze diverse che le hanno portate a pensare in un modo piuttosto che in un altro	3	Gli studiosi possono seguire lo stesso studio da punti di vista diversi e teorizzare in modo differente	4	È più raro avere successo se non si hanno molte opportunità su 10 persone di successo fore 1 tra loro è arrivato al successo partendo da zero facendo affidamento esclusivamente alle proprie forze	3	Chi vive in un ambiente povero capisce quanto le opportunità, le migliori condizioni di vita e le conoscenze siano un vantaggio per arrivare al successo rispetto a chi ha molto poco	Esperienza	1	Si perché sono sempre i più privilegiati ad avere la meglio	È migliore perché è vicina al mio pensiero
2023-04-24 17:51:16		F	23	Laurea triennale	Chimica	91	Studente/essa	Celibe/nubile			4	4	5	4	4	1	3	1	1	1	1	3	1	5	5	5	5	5	5	Il mio pensiero è molto simile alla seconda opinione, cioè molto spesso si tende a riprodurre quello che ci è stato dato come esempio, ma è un qualcosa di molto soggettivo poichè, a volte, si fa abuso di farmaci per le situazioni che si vivono e comunque questo dipende dalla persona e dal proprio carattere, c’è chi affronta i propri problemi anche senza ‘vie di fuga’.	3	Ho vissuto una situazione importante e destabilizzante nella mia vita.		Baso il mio punto di vista sul mio modo di affrontare le situazioni ma anche sul modo di affrontarle da parte di persone che conosco e da cui ho avuto un’opinione.	3	No, perché il modo di reagire dipende dal tipo di carattere che ha ogni persona.	No, riconfermo ciò che ho già scritto, ognuno ha il proprio vissuto e il proprio modo di reagire.	3	Poichè ognuno ha il proprio modo di affrontare le situazioni della vita.	4	Secondo me non c’è un criterio con il quale valutare la soggettività.	5	Purtroppo ed a malincuore devo essere d’accordo con la seconda opinione poichè la nostra società tende molto ad essere capitalista perciò si può essere brillanti nel proprio lavoro ma non sempre si viene apprezzati realmente.	1	Esperienza ed informazione.	Esperienza ed informazione.	3	No, sono opinioni molto soggettive.	Non esiste giusto o sbagliato.
2023-04-24 17:52:39		F	23	Laurea triennale	Scienze e tecniche psicologico	106	Studente/essa	Celibe/nubile	Psicologia	28	3	3	2	2	3	4	3	1	1	1	2	4	1	5	3	5	5	5	4	L’abuso di farmaci non è una scelta: è un fenomeno da indagare sicuramente in base ai fattori genetici, ma fattori ambientali e culturali influiscono nettamente.	3	In base agli studi e ad una mentalità aperta.		Esperienze, studi.	4	Nulla è certo.	Ognuno mantiene il proprio punto di vista, ognuno ha le proprie credenze che però non dovrebbero mai sfuggire ai dati scientifici.	4	Probabilmente in base a pensieri fermamente logici, e quindi sicuri, rispetto alla considerazione di più fattori	1	È possibile.	4	Come nel quesito precedente, anche in questo caso risultano fondamentali le capacità e la determinazione di un individuo. Vero è che, però, tantissimi altri fattori (quali anche la fortuna, perché no) influiscono sulle sue possibilità di successo.	1	Esperienze, sia personali che non	Esperienze	2	Nulla è certo, rimane sempre un mio punto di vista.	Punti di hista
2023-04-24 20:05:13	14	F	41	Diploma superiore	Socio-pedagogico	86	Lavoratore dipendente	Sposato/a			5	3	5	4	4	5	5	5	4	5	3	5	1	5	5	5	5	4	4	Io penso che l'abuso di farmaci, sia dovuto al fatto che,il soggetto non stia bene con sé stesso;così facendo trova una sicurezza.	4	Perché quando non si sta bene con sé stessi, si deve trovare sfogo in qualcosa e molte volte ci si ripara in qualcosa di sbagliato		Su quello che vedo sui social	4	È una mia opinione; ma penso che il motivo sopra citato si verifichi spesso	Ognuno di noi ha dei pensieri diversi;quindi è giusto che ogni persona esprima la sua opinione. Nessuna opinione è migliori o peggiore	3	Perché di per sé, è un vasto argomento	3	Secondo me, perché ognuno la pensa, in base a ciò che studia e che vede .	4	Per avere successo ,secondo me servono studio, sacrificio e determinazione. Con questi 3 fattori si può arrivare a qualsiasi obiettivo.	3	Perché una posizione importante, si raggiunge solo tenendo duro.	Esperienza	2	Io credo sia corretta,perché la conoscenza è importante.	Ripeto, ognuno ha le sue idee,ma per migliore intendo un'opinione che sia fattibile nel pratico e che dia risultati positivi.
2023-04-24 20:22:43		F	23	Laurea triennale	Scienze e tecniche psicologiche	103	Studente/essa	Celibe/nubile	Psicologia Clinica e della Salute	28	4	4	4	5	4	1	2	1	3	1	3	2	1	5	5	4	5	5	2	Entrambi i punti di vista sono necessari per definire il problema	3	Studi scientifici e pensiero personale		Ogni comportamento umano risente di caratteristiche genetiche e ambientali	3	Si. Non è possibile prescindere da entrambe le influenze	Sono entrambe due facce diverse della stessa medaglia	2	Scarsa informazione	2	Si concentrano sulla propria opinione di partenza e ricercano più che altro prove a favore della propria tesi	4	Il primo punto è molto importante, ma i fattori ambientali e lo status socioeconomico influenzano fortemente le possibilità effettive	1	Opinioni personali e fatti concreti	Studi e fatti empirici di vita quotidiana	1	Penso che sia corretta poiché i fatti lo dimostrano	Sono entrambe corrette ed hanno entrambe i propri limiti
2023-04-24 20:34:02		F	23	Laurea magistrale	Psicologia	110	Studente/essa	Celibe/nubile	Psicologia	28	3	5	4	4	4	2	3	1	1	1	1	5	1	5	5	5	5	5	2	Contribuiscono entrambi i fattori	3	Non mi sento di escludere nessuno dei due punti di vista , poiché a volte ci sono più cause alla base di un prono		Sulla logica	2	No, perché non mi sono documentata abbondantemente	Penso che l unica risposta la possa fornire la scienza e gli studi , non le persone	1	Perché pensano di sapere	1	Curiosità , ignoranza	4	Avere un trampolino di lancio fa comodo nella vita , ma non è detto che tu poi sappia volare . Puoi farcela anche solo , ma sicuramente i sacrifici saranno maggiori	1	La vita, le esperienze, mi guardò in torno	Il vissuto	2	Non ho la presunzione di dire che è giusto , ma credo sia come affermo poiché mi ritengo oggettiva	Penso che ognuno parli in base ai propri vissuti , e non c’è una verità oggettiva
2023-04-24 20:47:20		F	59	Laurea magistrale	Laurea in lingue	110	Lavoratore dipendente	Sposato/a			3	5	3	4	4	3	4	3	2	1	2	5	1	5	4	4	4	4	2	Io non condivido né la prima, né la seconda opinione.	1	Esperienza personale		Esperienza personale no.	1	Non so se è corretta.	A mio parere bisogna valutare i casi.	1	Non lo so	1	Non lo so	2	Ognuno può determinare il proprio successo.	3	Perché ho conosciuto molte persone che Grazie alla forza di volontà hanno avuto successo.	Sul fatto che credere in ciò che si fa e lavorare sodo conduce in alto.	3	Penso sia corretta in parte	In questo caso penso che non si possa parlare di determinismo.
2023-04-24 21:30:54		F	24	Diploma superiore	Liceo delle Scienze Umane	84	Studente/essa	Celibe/nubile	Scienze della Formazione Primaria	28	2	3	3	3	4	3	2	2	2	2	3	4	1	4	3	3	4	3	4	L’abuso di farmaci a volte è una dipendenza dettata da una scelta consapevole, altre volte può diventare un abuso causato da altre situazioni particolari. Magari la persona che si abbandona a questo “uso” è fragile e non riesce a reagire o non è aiutata da nessuno. Dipende dalle situazioni, dai contesti, dalla persona a mio parere.	3	Ragionando sulla quesito proposto		Ciò che mi è stato insegnato e che è diventato parte di me a tal punto da aiutarmi a costruire una mia coscienza critica	4	No. Non sono detentrice della verità assoluta.	No. Magari un’opinione può essere migliore dell’altra magari no. Tutto dipende da ciò che l’altra persona pensa.	1	Non lo so	1	Ricade nella soggettività	3	La determinazione ok ci può stare per raggiungere il podio più alto nella vita ma non sempre, a volte le difficoltà della vita siano esse socio economiche o di altra natura possono realmente impedire o mettere degli ostacoli importanti per raggiungere gli obiettivi . A volte la determinazione non basta.	3	Perché lo so e perché so di persone che fanno il possibile ma a volte la società ti mette alla porta.	Su questioni personali	4	No. Perché è un punto di vista soggettivo. A volte si parla per esperienza a volte si parla perché nella vita è filato tutto liscio.	Non c’è opinione giusta o sbagliata in questo caso a mio parere
2023-04-24 21:40:30	65	F	25	Laurea magistrale	Laurea Magistrale in Biotecnologie Mediche, Veterinarie e Farmaceutiche	105	Disoccupato/a	Celibe/nubile			4	4	2	3	4	2	3	1	3	2	2	5	1	5	5	4	5	4	6	L’abuso di farmaci nasce, a mio parere, spesso dalla disinformazione, dalle false illusioni che le pubblicità ci forniscono e dall’idea che anche un banale raffreddore possa essere risolto solo ed esclusivamente con l’uso di farmaci. Spesso l’uso di farmaci, in famiglia, deriva da condizioni patologiche croniche per cui, purtroppo, non è possibile farne a meno e, in tal caso, svolge un ruolo fond…	5	Questo mio punto di vista nasce principalmente dall’interesse che ho maturato nel corso dei miei studi universitari verso questo argomento e che mi hanno permesso di approfondirlo e di comprenderlo		Baso questo mio punto di vista, innanzitutto su una visione dell’argomento prettamente personale e poi perché conosco la questione piuttosto nel dettaglio	7	La mia posizione in merito all’argomento potrebbe non essere corretta per molti, ma per la mia visione concettuale di questo topic la ritengo corretta in quanto credo che l’abuso di farmaci sia un atteggiamento non sempre positivo che, in casi estremi, puó comportare condizioni di dipendenza da cui difficilmente si riesce ad uscirne	Credo che nel contesto di una discussione tra due persone entrambi le opinioni possono essere corrette, poiché ognuno ha il proprio pensiero, a prescindere dall’accettazione o meno dello stesso. Magari si, posso dire che un’opinione sia migliore dell’altra in termini di esplicazione e di chiarezza delle tesi sostenute	2	A causa della disinformazione circa l’argomento	3	Non sempre gli esperti del settore sono d’accordo con argomenti a loro vicini, causa idee di pensiero o personali che li portano a prendere determinate posizioni	4	Sono d’accordo con la prima affermazione secondo cui un individuo riesce a raggiungere il successo con la determinazione e sfruttando le proprie capacità indipendentemente dallo stato sociale/economico e indipendentemente dalle sue origini, perché, seppure spesso questi individui potrebbero essere prevaricati da chi non sfrutta le proprie capacità e sia privo si determinazione ma gode di un ottim…	1	Esperienza personale	Sia su esperienza personale sia su esperienze di persone a me vicine	4	La mia posizione in merito all’argomento potrebbe non essere corretta per molti, ma per la mia visione concettuale in questo contesto la reputo corretta perché ritengo che la determinazione e le capacità siano i primi passi per il raggiungimento del successo	Credo che nel contesto di una discussione tra due persone entrambi le opinioni possono essere corrette, poiché ognuno ha il proprio pensiero, a prescindere dall’accettazione o meno dello stesso. Magari si, posso dire che un’opinione sia migliore dell’altra in termini di esplicazione e di chiarezza delle tesi sostenute
2023-04-24 21:45:30		F	48	Laurea magistrale	Laurea in lingue e letterature straniere	111	Lavoratore dipendente	Sposato/a			5	3	4	3	3	2	3	1	3	1	1	1	1	5	5	5	5	3	2	Non credo il fattore genetico sia correlato all' abuso di farmaci	3	Logica		Sul fatto che secondo me non tutti i membri di una stessa famiglia possano essere dipendenti dai farmaci	2	Non sempre magari ci sono delle famiglie per cui questo può essere vero	Cercare di trovare una risposta che possa soddisfare entrambe le parti	1	Perché non c'è una verità assoluta	2	Perché in base a determinate statistiche le loro ricerche possono risultare vere	3	In questo caso pur ritenendo che determinati fattori possano agevolare il successo sono convinta che la determinazione sia l' elemento chiave che può fare la differenza	3	Sono convinta del fatto che come se veramente si vuole qualcosa la si può ottenere lavorando sodo per raggiungere il proprio obiettivo	Sul fatto che ho visti persone che pur provenendo da situazioni svantaggiate hanno raggiunto i loro obiettivi	4	Penso che come ho già detto all' inizio pur se esista un vantaggio indubbio correlato allo status socioambientale di provenienza di un individuo anche persone provenienti da ambienti socio-culturali svantaggiati possano raggiungere il successo se dotati di una forte determinazione e anche di una buona dose di fortuna	Un' opinione può risultare migliore se viene suffragata da esempi concreti che la dimostrano.
2023-04-24 22:02:31		F	22	Diploma superiore	Diploma liceo scientifico	84	Studente/essa	Celibe/nubile	Farmacia		3	2	2	2	2	2	4	2	2	3	2	2	3	3	3	3	3	3	1	L abuso di farmaci è una scelta	1	Esperienza e sentito dire		Esperienza	1	Si	Ognuno ha la sua	1	Diverso modo di pensare	1	Diverso campione analizzato	2	Può influenzare lo stato in parte ma non impedisce L arrivare ad uno obbiettivo	1	Esperienza	Esperienza	1	Di	Ognuno ha la sua
2023-04-24 22:12:09		F	22	Laurea triennale	Laurea triennale in economia aziendale e management	110	Studente/essa, Libero/a professionista	Celibe/nubile	Economia aziendale	28.5	5	4	4	5	4	5	3	1	1	1	1	3	1	4	5	5	5	4	4	Credo che l’abuso di farmaci a volte, quasi nella maggior parte dei casi, sopratutto nei ragazzi sia dovuto al fatto che magari si trovano subire delle situazioni spiacevoli familiari, stress etc quindi ricorrono hai farmaci per sopperire alle varie situazioni	4	Secondo un mio ragionamento, valutando in grosso modo la società odierna traggo questo pensiero		Sulla società odierna, particolarmente i giovani	4	Non sono certa che sia corretta, ma potrebbe essere una motivazione a questo dilemma	Penso che non esistano opinioni migliori, penso che semplicemente che ognuno siamo liberi di esprimere le proprie opinioni, si possono condividere oppure no, ma non esiste che un‘opinione è migliore dell’altra è una questione di punti di vista che possono essere diversi	3	Il mondo è bello perché è vario, non tutti abbiamo gli stessi principi di vita e questo può coincidere sul modo di pensare e vedere le cose.	3	Anche nella ricerca le basi su cui si basa non sono per tutti uguali evidentemente analizzano punti diversi che porta ad avere dei disaccordi sulla tematica generale	4	Penso che per avere successo basta avere costanza e determinazione dei propri obiettivi a prescindere dal proprio status socioeconomico	3	Costanza e determinazione per me sono valori fondamentali che ti possono far raggiungere qualunque vetta e superare qualsiasi ostacolo	Sul proprio modo di agire e su quanto si vuole raggiungere i propri obiettivi	3	Non lo so con certezza ma credo sia una risposte motivata	No, non esistono opinioni migliori.
2023-04-24 22:44:53		F	37	Diploma superiore	Liceo scientifico	75	Lavoratore dipendente	Sposato/a			5	4	4	4	4	3	1	1	2	3	1	5	1	5	5	3	5	5	1	Credo sia una scelta	1	Per esperienza di vita		Sul modo di fare delle persone che mi circondano	3	No.Perché non ho fatto studi su questo argomento e posso conoscere il comportamento delle persone che conosco bene .Per questo credo che la mia opinione sia limitata	Non posso dire quale opinione sia migliore.Posso cercare di documentare la mia.	3	Perché ognuno di noi ha una storia,familiare e culturale,che influenza le sue scelte.	3	In qualsiasi settore,gli esperti non sono tutti d’accordo.	2	Mi associo alla seconda opionione.	2	Perché per avere successo ci vuole anche fortuna	Ci sono persone più capaci di altre che però restano all’ombra	2	Non sono così presuntuosa .	È solo questione di punti di vista
2023-04-24 23:31:01	4	F	58	Laurea magistrale	Laurea	110	Lavoratore dipendente	Sposato/a			5	5	5	5	5	3	3	1	3	1	1	3	3	4	5	3	5	3	1	È una scelta		Dall'esperienza personale		Da colloqui intercorsi con diverse persone	3	No, perché non ho mai approfondito l'argomento con persone qualificate ni	No, non lo posso affermare	3	Per le conoscenze di ciascuno	1	Per gli studi effettuati	2	Capacità e determinazione sono fondamentali	1	Per esperienza personale	Sulle conoscenze personali	3	No, non ho effettuato studi specifici	No, non lo posso dire... non ho neanche io certezze
2023-04-24 23:33:02		F	22	Diploma superiore	Diploma superiore scientifico	96	Studente/essa	Celibe/nubile	Farmacia	29.5	4	5	5	4	5	2	1	1	1	1	1	1	1	5	5	5	5	5	3	Io penso che non bisogna escludere i fattori genetici su cui si basa l'individualità ma accanto a questo ovviamente le condizioni socio - economiche influenzano la percezione e il proprio benessere fisico/psicologico che poi porta un paziente a fare abuso di farmaci.	2	Esperienze		Su varie conoscenze	3	Con certezza no perché comunque dietro ad una farmacodipendenza ci sono varie cause che non possono essere generalizzate.	Quando c'è uno scambio non c'è un'opinione giusta /sbagliata ma una tesi può essere migliore dell'altra dove per migliore intendo 'la capacità di ognuno di riuscire a spiegare il perché della sua opinione e su cosa si è basato per arrivare a ciò'	3	Conoscenze, ricerche, esperienze	3	Perché ognuno si basa sullo studio/ricerca e sui risultati ottenuti.	5	Io credo che il successo è dipendente dalla costanza e determinazione di ognuno di noi ma non bisogna escludere la fortuna di poter essere nati in un paese dove puoi esprimere a pieno te stesso e invece essere nati in paesi dove regna il regime talebano che privano le donne di poter aver successo in vari campi.	1	Attualità	Esperienza personale e non.	3	Si perché comunque non dipende solo dall'impegno che ci metti a raggiungere il successo ma anche le condizioni socio - economico in cui si vive.	Quando c'è uno scambio non c'è un'opinione giusta /sbagliata ma una tesi può essere migliore dell'altra dove per migliore intendo 'la capacità di ognuno di riuscire a spiegare il perché della sua opinione e su cosa si è basato per arrivare a ciò'
2023-04-25 09:51:07		F	38	Diploma superiore	Diploma ragionerie e perito commerciale	90	Lavoratore dipendente	Celibe/nubile			5	5	4	5	4	2	2	1	3	1	3	2	2	5	5	5	5	5	2	Il farmaco a volte è necessario, ma spesso dipende dal soggetto come riesce ad affrontarle	3	Dalle esperienze personali e dalle osservazioni su altre persone		Sul fatto che spesso si ha paura di essere malati e non avere la capacità di affrontare	3	No, sono osservazioni che poi non ho approfondito scientificamente	Non esiste l' opinione migliore, perché non ho metri di giudizio	2	Perché spesso c'è poca informazione	2	Perché anch' essi hanno i loro interessi	4	Penso che se uno ha un obiettivo e ci crede lo può raggiungere, sicuramente l'ambiente in cui si vive aiuta tantissimo	2	Sempre dall'esperienza di ciò che faccio nel mio quotidiano	Sulla forza di volontà di ogni soggetto	4	No, è un'opinione personale e non è approvata scientificamente	Migliore in quanto si possa avvicinare su una realtà precisa
2023-04-25 13:36:54		F	22	Laurea triennale	scienze e tecniche psicologiche	105	Studente/essa	Celibe/nubile	psicobiologia e neuroscienze	30	5	4	4	5	5	2	4	1	2	1	1	3	1	5	5	4	5	4	6	condivido in misura maggiore l'idea secondo cui l'abuso di farmaci sia una "scelta". Non mi riferisco però a situazioni in cui la malattia porta necessariamente al consumo di farmaci (es. tumori, malattie degenerative, ecc.), mi riferisco invece a situazioni "leggere" (mal di testa, influenza ecc.). Riguardo l'abuso di farmaci terrei in conto che magari esperienze familiari di malattie portino gl…	3	in maniera logica		su esperienze familiari simili	4	No, perché questo è solo un mio pensiero, bisognerebbe vedere se effettivamente esiste una correlazione.	non posso dire che una è migliore dell'altra, ma potrei essere più a favore di una che dell'altra. Entrambe andrebbero analizzate a fondo	4	credo che questo avvenga perché oggi fortunatamente abbiamo una soluzione (in termini farmaceutici) ad ogni problema.	4	probabilmente influenzati da una formazione differente e di conseguenza da punti di vista differenti.	4	penso che le persone con uno status socio economico più elevato abbiamo più “spinta”, più possibilità sopratutto se in famiglia ci sono già situazioni di successo. Ovviamente però con il giusto impegno, le giuste capacità e le giuste opportunità il successo può avvenire anche in base alla determinazione dell’individuo, indipendentemente dallo status socio economico. Situazione inversa e ovvia per…	1	in maniera logica	su casi simili	1	per me come già detto in questo caso non c’è una situazione corretta o sbagliato	no
2023-04-25 13:45:59	18	F	24	Diploma superiore	Diploma in liceo delle scienze umane	97	Studente/essa	Celibe/nubile	Chimica e tecnologia farmaceutiche	25.6	2	4	3	3	3	2	1	1	1	1	1	1	1	5	4	4	4	4	2	Penso che l’abuso di farmaci sia dovuto alla paura del soggetto nei confronti della malattia	3	Capita spesso che per paura di raffreddarsi ad esempio si utilizzino in maniera incontrollata gli antibiotici		Persone da me conosciute lo fanno	3	Si se si opera una ricerca statistica dei casi	Penso che nessuna risposta sia migliore dell’altra penso che ognuno può avere una propria opinione basata sul vissuto della persona	3	In base al vissuto della persona	3	Perché ognuno può avere un’opinione differente in base all’esperienza	2	Sicuramente lo status socioeconomico è un vantaggio	2	Penso che persone più abbienti abbiano più possibilità	Esperienze personali	2	No perché non sono informata	Mo nessuna risposta può essere migliore dell’altra
2023-04-25 14:08:29		F	24	Diploma superiore	Diploma liceo classico	100	Studente/essa	Celibe/nubile	Chimica e tecnologia farmaceutiche	25.23	3	4	4	4	4	3	1	1	3	1	1	3	1	4	4	4	4	4	2	La mia opinione è più vicina a quella di altri ricercatori e che quindi, l'abuso di farmaci, sia dovuta alle esperienze che le persone vivono e come queste possano condizionarti	1	Pensiero personale nato osservando alcune situazioni analoghe al mio pensiero		Su storie di altri	2	Non credo sia corretta al 100% perché l'abuso di farmaci, come ogni abuso in generale, non ha una sola causa	Non penso che una sia giusta o una sbagliata, perché sono argomenti che non hanno una verità assoluta	1	È normale perché è un argomento delicato e che non ha un'eziologia precisa	1	Per le stesse ragioni dette sopra	2	Io penso che sia dovuto principalmente alla determinazione personale, ma uno status economico migliore aiuterebbe a raggiungere gli obiettivi più facilmente ma solo se c'è determinazione e capacità	1	Pensiero personale	Storia personale e storie di altri	3	Non ho una sicurezza in merito a questa risposta	Si tratta di pensieri personali e quindi possono essere discordanti, non per forza una risposta è sbagliata e una giusta
2023-04-25 14:09:01	15	F	24	Diploma superiore	Liceo delle scienze umane	30	Disoccupato/a	Celibe/nubile			3	2	3	3	2	4	3	1	3	3	3	2	1	4	3	2	3	2	2	Penso che alcuni soggetti utilizzino farmaci cercando il esso un sollievo, fisico o mentale. Ciò nonostante non è un fattore genetico	2	La mia risposta è semplicemente basata su un mio pensiero, ma non sono informata a riguardo		Semplicemente su dei miei pensieri	3	No perché è un mio punto di vista	No, penso che ognuno abbia la sua opinione, ma una risposta non è più giusta dell’altra in quanto ognuno ha il suo pensiero	3	Perché le persone si avvicinano a pensieri più vicini al loro modo di pensare o in base a esperienze di vita	1	Penso che gli esperti facciano ricerche specifiche su argomenti di loro competenza e giungano a una conclusione dopo svariate ricerche	4	Penso che alcuni, grazie alla dedizione, possano fare carriera e avere successo, ma, purtroppo, molti riescono ad avere un posto in alto nella società solo grazie alla propria situazione economica.	1	È un mio pensiero basato su delle esperienze	Esperienze	3	No, la mia opinione è semplicemente basata su esperienze	No perché ognuno ha il suo pensiero
2023-04-26 10:41:38		F	19	Diploma superiore	Liceo Scienze Umane	78	Studente/essa	Celibe/nubile	Scienze dell'educazione	25	4	3	3	3	4	2	5	1	3	3	3	5	5	5	5	3	4	4	5	Fare un abuso di farmaci non fa bene ovviamente al corpo.Molte persone lo fanno perchè credono che facendo quest'azione poi stanno bene con se stessi,ma in realtà credo che nel mondo in generale dovremmo essere più buoni e affettuosi con le persone perché se uno/a ragazzo/a fa un abuso eccessivo di farmaci a parere mio vuol dire che non sta bene umoralmente,quindi io dico che dobbiamo essere più …	4	Sentendo notizie o leggendo sui social.		Siamo arrivati a un punto che c'è troppa tecnologia e pochissima umanità.	2	Penso che ognuno di noi ha il proprio pensiero.	Nessuna opinione è meglio dell'altra ognuno ha la propria.	2	È possibile!Perché in qualsiasi discorso ogni persona la pensa diversamente	3	Perché non siamo tutti uguali,"non tutti i professori hanno lo stesso mondo di spiegare".	2	Se una persona crede prima in sé stesso,raggiunge l'obbiettivo che aveva in testa credo che già questo traguardo sia successo	1	Da me stessa	Non lo baso su nulla perché è un mio pensiero	1	È personale l'opinione	Non la penso così nessuna opinione è meglio dell'altra
2023-04-26 11:32:35		M	23	Diploma superiore	Liceo Linguistico	100	Studente/essa	Celibe/nubile	Medicine and Surgery	30	5	4	5	5	5	1	1	1	2	3	1	4	1	5	5	5	5	3	5	Definirei la causa dell'abuso di farmaci multifattoriale. Da una parte credo fortemente che sia dovuta a fattori ambientali, quali il contesto in cui si vive, esperienze di vita, istruzione, famiglia. Dall'altra parte penso che fattori genetici possano contribuire alla vulnerabilità dell'individuo, portandolo a cedere più facilmente a determinate situazioni e di conseguenza, ad essere più predisp…	4	Grazie allo studio della medicina, in particolare materie come genetica medica, farmacologia, psicologia medica e neurologia.		Sulla conoscenza di alcuni argomenti nel campo delle tossicodipendenze/farmacodipendenze.	7	Dovrei informarmi di più e credo che debbano essere intraprese molte più ricerche sull'argomento in questione per rispondere con convinzione a questa domanda. Ad ogni modo, penso che la mia posizione sulle interazioni tra fattori ambientali e fattori genetici possa essere valida.	Dipende dal tipo di opinioni. In quanto credo molto ad un'eziologia multifattoriale, definirei sbagliata un'opinione che includesse solo un fattore rispetto ad un altro. Ad esempio, per me è sbagliato sostenere che l'abuso di farmaci sia dovuto solo a fattori ambientali, come è sbagliato dire che sia dovuto solo a fattori genetici. Un'opinione migliore è tale se include considerazioni sia dell'am…	4	Non tutti sono informati sull'argomento o argomenti simili, questo contribuisce in maniera sostanziale ai diversi punti di vista.	1	Non sono informato a riguardo.	4	Credo che entrambi i casi siano corretti. La differenza sostanziale è che, per ottenere gli stessi risultati, il primo individuo sia svantaggiato e di conseguenza deve impegnarsi di più rispetto al secondo, il quale invece gode di situazioni vantaggiose.	1	Ragionando su eventi di vita quotidiana.	Esperienze personali.	5	Essendo un argomento molto complesso e condizionato da diversi fattori mi piacerebbe avere un confronto con qualcuno che la pensi diversamente da me.	Quando si parla di argomenti sociali, in cui non vi è in ballo una dimostrazione scientifica basata su ipotesi, sperimentazioni e tesi valide per ogni individuo, è difficile sostenere quale opinione sia giusta e quale sbagliata. Tuttavia, sperimentazioni sociali in gruppi di persone, piuttosto che nel singolo individuo, possono contribuire a rafforzare un'ipotesi rispetto ad un'altra.
2023-04-26 22:26:40	17	F	20	Diploma superiore	Linguistico	70	Disoccupato/a	Celibe/nubile			5	4	5	5	5	1	1	1	4	4	1	5	1	5	5	5	5	5	1	Non si abusa	2	La gente muore abusando		Da documentati visti	2	Non sono informata al 100%	La più accettabile	1	Il modo di pensare	1	Studiando si conosce meglio l’argomento	1	Se vuoi puoi	1	Lavorando	Certezze	1	Perché più lavori più ottieni quello che vuoi	Se non vuoi è per pigrizia
2023-04-27 01:27:49		F	22	Diploma superiore	Diploma in scienza umane	75	Lavoratore dipendente, Studente/essa	Celibe/nubile	Scenografia	29.25	5	4	5	4	4	3	1	1	2	1	1	3	1	5	5	5	5	5	2	Credo sia logico pensare che l'influenza comportamentale sia più rilevante in questo caso, rispetto a quello che può essere un fattore genetico.	3	Perché secondo me la genetica non può giustificare i comportamenti o le scelte che prendiamo		Sulla base delle mie conoscenze apprese al liceo. Inoltre il mio punto di vista è rafforzato da prove evidenti di casi simili vicini a me	2	No, no ne sono sicura perché non ho una visione completa dell'argomento ma resto fedele ai ricercatori che con dati statistici lo dimostrano	Appare per me migliore l'opinione più logica e che afferma le mie conoscenze	3	Perché basiamo le nostre conoscenze sulle nostre esperienze o su esperienze che ci vengono condivise	3	Forse perché conducono la ricerca su fili diversi e riescono in qualche modo ad affermare la propria tesi	5	Credo che le capacità e la determinazione siano gli ingredienti essenziali per avere successo; se due individui hanno le stesse capacità e la stessa determinazione ma un diverso status socio/economico, razza e/o fattori ambientali sono comunque due individui alla pari con uguale opportunità di raggiungere il successo ma in quanto quest'ultimo dipende anche dal consenso di terzi allora non sempre …	3	Per via di esperienze vissute o condivise da altri	In generale su esperienze di altri che hanno avuto successo indipendentemente dallo status e su altri ancora che per via dello status non gli sono state riconosciute le capacità	1	Penso sia corretta perché mette in conto due varianti	Migliore è l'opinione che tiene conto di diversi fattori
2023-04-27 11:55:09	19	F	28	Diploma superiore	Perito informatico	87	Studente/essa, Lavoratore autonomo	Convivente	Scienze dell’educazione	25	4	4	3	3	3	3	4	1	2	1	2	1	1	4	5	4	4	4	3	Penso che l’abuso di farmaci sia dovuto a un fattore ,di tipo economico (acquisto facile). Un Altro fattore che incide ,la dipendenza che provoca il farmaco al paziente .	1	Esperienze vicino a me		Esperienza personale	2	Non ho una conoscenza tale per poter avere la certezza della mia opinione .	Per migliore intendo,che abbia più fattori,propositivi .	3	Per le proprie esperienze	2	Seguono linee scientifiche e di pensiero diversi .	5	Il raggiungimento al successo è determinato da molti fattori . In quale società nasci , dalla famiglia ,dalla forza caratteriale ,dalle persone che incontri nella tua vita .	2	Dalla mia esperienza	Bilanciando esperienza negative e positive .	4	È un tema troppo ampio per poter dire che la mia opinione sia corretta .	Migliore perché il percorso conseguito per raggiungere il successo,è più sano.
2023-04-27 13:56:46	20	F	26	Licenza media, Diploma superiore	Diploma di Ragioneria	76	Studente/essa	Celibe/nubile	Economia Aziendale	24	4	4	5	4	5	3	5	1	2	1	2	3	1	5	5	5	5	4	5	Secondo la mia opinione l'abuso eccessivo di farmaci non è dovuto ad un influenza familiare, ma è dovuto ad esperienze, conoscenze e anche una dipendenza. Anche perché non è il farmaco di per sé che crea l'abuso e quindi di conseguenza dipendenza, ma le dosi attraverso la quale viene assunto un determinato farmaco. Ad esempio un farmaco assunto in eccessive dosi e per molto tempo può creare dipen…	5	Sono arrivata a questo punto di vista documentandomi tramite notiziari e leggendo articoli di giornali, infatti negli ultimi anni vi è stato un netto aumento di abuso di farmaci sia tra i giovani che negli adulti.		Baso questo punto di vista perché è evidente che vi è un netto aumento di abuso di farmaci, specialmente tra i giovani, come ad esempio gli psicofarmaci, in quanto delle volte vengono dati senza prescrizione medica e molte volte i giovani lo fanno per "moda" assumendo anche alcool.	4	Posso dire che, sì la mia posizione è corretta ma è anche incompleta in quanto non mi sento abbastanza informata su questo argomento.	No, non penso che un'opinione sia giusta e l'altra sbagliata, oppure che una sia migliore dell'altra. Penso che ognuno di noi abbia una propria opinione e un modo diverso di vedere le cose.	4	Ognuno di noi ha idee e punti di vista differenti. L'importante è non farsi influenzare negativamente soprattutto quando si tratta di argomenti come la vita umana.	1	Non saprei rispondere .	4	Penso che il successo avvenga in funzione delle capacità e delle competenze che un individuo ha. Non penso che un individuo ha successo in base allo status socioeconomico, razza e altri fattori. Un individuo ha successo se crede nelle proprie capacità e in sé stesso, senza lasciarsi influenzare da fattori negativi e senza sfruttare ogni opportunità.	3	Sono arrivata ad avere questo punto di vista grazie alle mie esperienze personali e alle esperienze raccontate da altre persone a me vicine.	Baso questo punto di vista tramite l'esperienza ed i risultati personali e degli altri.	3	Ovviamente non posso sapere con certezza se la mia posizione su questo tema sia corretta o meno, in quanto mi baso sulle esperienze.	No, penso sia giusto che ognuno di noi abbia opinioni e punti di vista differenti. Inoltre credo non esista un opinione migliore dell'altra.
2023-04-27 21:31:32		F	60	Diploma superiore	Magistrale 60	60	Lavoratore dipendente	Sposato/a			5	3	5	5	5	5	5	5	1	5	1	5	4	5	5	5	5	3	2	Secondo me non è un fattore genetico	1	Usando la logica		Esperienza personale	1	No	Ho fiducia nelle mie opinioni	3	Ognuno ha un proprio bagaglio culturale	1	La psicologa non è una scienza esatta	2	Chi ha preparazione, determinazione, opportunità e volontà, può raggiungere il successo	1	Con la logica	Sulle esperienze personali	1	Si, perché ho esperienza	Riscontro nella realtà
2023-04-27 21:31:43		F	57	Diploma superiore	Magistrale	70	Lavoratore dipendente	Sposato/a			5	3	3	5	5	5	3	5	1	5	1	5	4	5	5	5	5	3	2	Secondo me nn è fattore genetico	1	Usando la logica		Esperienza personale	1	No	Ho fiducia nelle mie opinioni	3	Ognuno ha un proprio bagaglio culturale	1	La psicologia nn è una scienza esatta	2	Chi ha preparazione, determinazione, opportunità e volontà può raggiungere il successo	1	Con la logica	Sulle esperienze personali	1	Si , perché ho esperienze	Riscontro nella realtà
2023-04-28 00:56:18		F	36	Laurea magistrale	Laurea magistrale Scienze Politiche	110	Lavoratore dipendente	Sposato/a			5	4	4	4	5	2	4	2	3	1	1	2	1	5	4	4	4	4	2	Entrambe le affermazioni sono corrette	3	Ritengo che siano entrambe tesi sensate e non in contraddizione tra loro.		Su esperienze riportate da terze persone o valutazioni di carattere sociale	4	No, perché non ne ho esperienze dirette e anche perché se le avessi non disporrei di dati o evidenze scientifiche al riguardo. Si perché si tratta in entrambi i casi riportati dal dilemma si risultati raggiunti in base a studi e ricerche con base scientifica.	Non è possibile discernere, entrambe le affermazioni sono incontrovertibili sulla base di dati oggettivi. Soltanto un'evidenza scientifica può condurre ad un approdo univoco su questo genere di questioni psico-sociali così complesse.	4	Forse basano le loro opinioni su esperienze personali senza metterle in relazione alla statistica o al contesto sociale.	4	Perché partono da approcci metodologici completamente differenti	3	Propendo per la prima, anche se la seconda non è corretta ed è veritiera.	1	Per esperienza personale	Sulla mia esperienza personale	5	Si: perché tutti sono dotati di raziocinio e partono dalle medesime opportunità, poi sta alla determinazione di ciascuno raggiungere determinati traguardi. No: perché comunque il contesto familiare e sociale incide sulla formazione della personalità, anche se non è detto che non ci si possa affrancare da un contesto sfavorevole	Non c'è un'opinione completamente giusta o completamente sbagliata
2023-04-28 23:26:53		F	66	Licenza media	Segretaria di direzione	10	Lavoratore dipendente	Sposato/a			5	5	5	5	5	1	5	1	1	5	5	5	1	5	5	5	5	5	1	Che l'abuso dei farmaci fanno male	1	Per esperienza		Per esperienza personale	1	Non lo so infatti	Non c'è migliore	1	È normale	1	Ognuno a un modo di vedere	2	Il successo avviene per le capacità dell'individuo.	1	Per esperienza personale	Per esperienza	1	Sono certa	L'opinione può essere giusta o sbagliata
2023-04-30 21:12:19	42	F	26	Laurea triennale	L19	108	Lavoratore dipendente	Celibe/nubile	Lm85	25	5	5	3	5	5	3	5	1	4	1	2	5	5	5	5	5	5	5	1	L’abuso di farmaci non è dovuto ma pericoloso	2	Perché i farmaci se presi di continuo fanno male		Esperienze	1	Si	Ognuno la pensa a proprio piacimento	1	Perché non capiscono la gravità	1	Perché è la verità	1	Secondo me è vero ognuno è responsabile dei suoi successi	1	logica	Esperienza	1	Secondo me è corretta	Chi pensa che il successo dipende dallo status sociale sbaglia
2023-05-03 17:16:29		M	22	Diploma superiore	Tecnico industriale informatico	71	Studente/essa	Celibe/nubile	Psicologia	27.8	5	4	3	3	2	1	1	1	3	3	1	2	1	5	5	4	4	5	2	Credo che le 2 cause siano complementari.	1	Logicamente		Conoscenze apprese.	2	No, perché non è supportata da studi sul caso.	Un'opinione può essere maggiormente supportata da conoscenze sul tema rispetto ad un'altra.	3	Perché ognuno elabora i propri pensieri in modo soggettivo.	2	Perché dovrebbero collaborare, entrambi sono nel giusto.	3	Un livello socioeconomico più alto può essere il responsabile di un numero maggiore di opportunità, sta poi alla determinazione e impegno del soggetto sfruttarle, poche e tante che siano.	1	In base alle mie conoscenze e esperienze.	Esperienza	2	No, ma la fortuna aiuta gli audaci.	Impegno e determinazione sono 2 concetti difficilmente opinabili. Quindi un'opinione può essere migliore di un'altra.
2023-05-03 17:26:17		M	23	Diploma superiore	Informatica e telecomunicazioni	84	Studente/essa	Celibe/nubile	Scienze e tecniche psicologiche	26	5	4	3	5	4	2	5	1	2	3	3	4	5	5	5	5	5	4	2	Per me dipende soprattutto dal contesto familiare e amicale dell'individuo, che farebbe di tutto pur di restare nel gruppo e sentirsi incluso	2	Per esperienza dal vivo, fortunatamente non su di me		Gli studi su psicologia sociale	3	Non con certezza, la componente genetica può anche averne a che fare, ci vorrebbero altri studi	Non è esattamente vero che una è "migliore", sono punti di vista molto differenti ma possono entrambi avere ragione	3	Esperienze personali, i loro studi	4	Con tutte le variabili che ci sono in questi casi, la soluzione definitiva è una lunga strada	3	Ognuno gioca con le proprie carte, ma non è detto che verranno giocate bene da tutti.	1	Filosofia, pensieri su me stesso ed altri	Video filosofici su YouTube	3	È molto astratta come cosa, difficile dirlo con certezza	Possono avere ragione entrambi
2023-05-03 18:11:48		M	21	Diploma superiore	Classico	80	Studente/essa	Celibe/nubile	Scienze e tecniche psicologiche	21.72	4	3	3	3	3	3	2	2	4	2	2	2	2	4	4	3	4	3	4	Alcune persone tendono a fare uso di farmaci in maniera eccessiva, reagendo così ad una questione di necessità e di indipendenza. Non credo che il tutto sia legato esclusivamente a fattori genetici.	2	Parere personale		Su un mio pensiero a riguardo	3	No, perché non ci sono dati certi che possono confermare o negare la mia ipotesi	Credo che non ci siano risposte giuste e risposte sbagliate, ma punti di vista differenti.	5	Lo ritengo un fattore positivo, avere idee differente può portare ad un confronto.	4	Tema abbastanza importante, merita di essere analizzato in maniera dettagliata	3	Il successo non è tutto nella vita, si possono avere delle ambizioni e ritengo che siano proprio queste che debbano essere alimentate. Non raggiungere un proprio obiettivo non conduce al fallimento, arrendersi prima ancora di provarci si.	1	Parere personale	Su un mio pensiero	4	No, lo ritengo un fattore soggettivo	Credo che bisogna davvero capire quale sia l'obiettivo da voler raggiungere ed una volta capito portare avanti la propria opinione, senza pensare se possa essere una scelta giusta o sbagliata.
2023-05-03 20:11:58		F	23	Diploma superiore	Liceo scientifico	100	Studente/essa	Celibe/nubile	Medicina e chirurgia	25	3	3	2	2	2	3	2	2	1	1	2	4	2	3	3	3	4	3	1	L abuso di farmaci è una scelta	2	Pensandoci		Sul fatto che la genetica non può influire	2	No, non ho la certezza di ciò che affermo, è un’opinione personale	No, non c’è un’opinione giusta o sbagliata oggettivamente ma può essere un’idea soggettiva	3	Perché ognuno ragiona in modo diverso	1	Punti di vista differenti	2	Il successo avviene a seconda delle capacità però alcune volte il fattore socioeconomico influisce		Perché di solito, ma non sempre le capacità e la volontà vengono ripagate anche se qualche volta può capitare che non avendo disponibilità economiche o vivendo in un paese in cui non si hanno possibilità di studiare influisce	Sulla mia esperienza	3	No perché esistono le eccezioni	No, non c’è un’opinione giusta o sbagliata
2023-05-03 21:18:43		M	26	Diploma superiore	Liceo Scientifico Scienze applicate	96	Studente/essa	Celibe/nubile	Ingegneria dell’informazione	28	3	5	5	5	5	3	5	4	1	4	1	5	2	3	3	3	3	5	1	Sono d’accordo con la seconda	1	Esperienza personale		Esperienza personale	3	No perché ignoro questi argomenti	La migliore è quella più attendibile	3	Interpretazioni diverse	1	Non lo so	1	Sono d’accordo con la seconda	2	Riflessione e osservazione	Esperienze altrui	1	Si perché è la cosa più logica	La migliore è la più realistica
2023-05-03 23:13:38	21	F	23	Laurea triennale	Scienze e tecniche psicologiche	11	Studente/essa	Celibe/nubile	Psicologia clinica e della salute nel ciclo di vita	30	4	4	2	3	3	2	4	2	2	4	1	3	1	5	5	2	5	2	1	Sono d’accordo con entrambi i punti di vista	4	Leggendo diversi studi a favore di entrambi		Studi di comprovata efficacia	2	Si, unicamente perché riferita a studi validi	Ritengo sia migliore quella maggiormente dimostrata da studi validi	1	Perché poco informati	1	I loro studi saranno stati effettuati diversamente	1	Sono d’accordo con la seconda ipotesi	3	osservazione di esperienze altrui e lettura di studi validi	Studi letti ed esperienze personali	3	Abbastanza ma non mi ritengo ancora adeguatamente informata per esserne certa, studi futuri potranno inoltre farmi rivalutare la questione	Anche qui, ritengo che l’opinione migliore sia quella dimostrata da studi validi
2023-05-04 01:43:40		F	21	Diploma superiore	Liceo scientifico	86	Studente/essa	Celibe/nubile	Psicologia	28.49	4	3	4	4	4	2	1	1	2	2	2	3	2	3	3	2	3	3	3	la prima è un’ipotesi basata su evidenze scientifiche, la seconda è un’opinione non supportata da dati.	2	leggendo entrambi i punti di vista		suo dati scientifici forniti	3	non posso saperlo con certezza fin quando non saranno fatti altri studi e fin quando non sarà appurata la causa dell’abuso di farmaci.	non sempre si arriva in questi casi a una netta dicotomia tra cosa sia giusto e cosa sbagliato ma sicuramente una delle due argomentazioni può essere più convincente per me, sulla base di come credo che si arrivi a un’evidenza scientifica	4	Credo sia normale avere punti di vista differenti perché evidentemente non si è arrivati alla conoscenza effettiva ma si è in fase di ricerca della verità	5	è possibile proprio per quello che dicevo prima. Un ragionamento non esclude l’altro, la cosa importante credo sia andare più a fondo, magari considerando l’altro punto di vista	1	sono d’accordo con la seconda affermazione	4	sono sicura esistano persone svantaggiate che comunque riescono a perseguire i loro obiettivi ma dovranno superare molti più ostacoli e non è detto che riescano a farlo. La questione della meritocrazia non funziona se non si danno a tutti le stesse opportunità di emergere.	su ricerche personali	3	in parte si ma penso che dovrei informarmi meglio prima di esserne certa	penso che in questo basta avere dati alla mano, quindi si, si può dire che una è giusta e l’altra sbagliata
2023-05-04 09:13:18		F	22	Laurea triennale	Management d’impresa	105	Studente/essa	Sposato/a	Management	26.4	3	5	4	4	4	4	3	3	3	5	3	5	3	5	4	4	4	5	1	Sono d’accordo	1	L’ho vissuto in maniera indiretta		Esperienze vissute	3	Non posso saperlo se non mi informo e non dialogo con altre persone	Penso che ognuno di noi abbiamo un’idea diversa	3	Dipende le proprie esperienze di vita	1	Non saprei	1	Volere e potere, tutto si può con impegno	1	Esperienze personali	Vita passata	1	Non lo so	Si deve sempre parlare e spiegare le proprie motivazioni
2023-05-04 09:42:10		F	36	Laurea magistrale	Laurea Magistrale in comunicazione	111	Lavoratore dipendente	Celibe/nubile	Laurea Magistrale in Filosofia	28	3	3	4	4	4	3	3	1	3	1	4	4	2	5	4	4	4	3	2	Credo che occorra considerare entrambi gli aspetti (contesto e predisposizione personale) per spiegare questo fenomeno.	3	Nella vita ho imparato che per avvicinarsi alla verità occorre considerare più variabili possibili e diffidare delle spiegazioni troppo semplici.		Sui miei studi e sull'esperienza	4	Non credo, potrebbe essere ragionevolmente corretta al momento, sulla base delle mie conoscenze su fenomeni simili, ma per averne certezza occorrerebbe approfondire l'argomento in questione.	Un'opinione può essere solo più ragionevole o probabile, ma non per forza giusta. Dipende dalle conoscenze che si hanno al riguardo e dal punto di vista da cui ciascuno parte	4	Penso sarebbe più difficile trovare due punti di vista completamente sovrapponibili su qualsiasi argomento. Avere opinioni diverse, in mancanza di dati certi e di approfondimenti più specifici, è normale.	4	Perché con ogni probabilità si focalizzano su aspetti diversi dello stesso problema, ciò non vuol dire che col tempo non si possa giungere ad una sintesi dei vari punti di vista.	4	Il successo è influenzato da tutti questi fattori in misura diversa a seconda dei casi e delle persone. Una parte credo sia altresì riconducibile al semplice caso. In generale penso che l'impegno e la passione possano comunque migliorare la vita di una persona, aiutandola a perseguire un obiettivo indipendentemente dalla fama o dal successo.	3	Attraverso studi, passioni ed esperienze	Sulle mie conoscenze e sulle esperienze in generale	4	No, per lo stesso motivo descritto sopra. Può essere ragionevolmente corretta, ma non certamente corretta. Per me la certezza assoluta non esiste su nulla.	Un'opinione può essere più ragionevole di un'altra per vari motivi.
2023-05-04 09:44:06		F	23	Diploma superiore	Diploma in liceo scientifico	100	Studente/essa	Celibe/nubile	Infermieristica	27	4	4	3	3	3	3	4	1	2	2	3	2	2	4	4	3	5	4	3	Secondo me è una scelta, e succede anche nella stessa famiglia ognuno ha un rapporto diverso nei confronti dei farmaci. C'è chi esagera e C'è chi cerca di evitarli il più possibile. Secondo me è un fatto psicologico.	2	Analizzando cose capitate nella vita reale		Sulla realtà	1	Si perché ho detto la mia opinione basandomi su un fatto reale capitato nella stessa famiglia.	Secondo me non esiste un opinione migliore.	3	Perché possibilmente hanno avuto esperienze diverse	1	Non ho idea	2	io sono d'accordo che una persona può raggiungere i suoi obiettivi con il duro lavoro e determinazione indipendentemente dallo status socioeconomico, razza o/e fattori ambientali.	3	Vedendo storie vere di persone che hanno raggiunto i loro obiettivi anche se provenivano da ambienti sfavorevoli.	Realtà	1	Si perché è successo.	Non esiste opinione migliore.
2023-05-04 09:51:01		F	78	Laurea magistrale	Laurea	98	Pensionato/a	Vedovo/a			5	4	5	5	4	4	5	5	4	1	1	5	1	5	5	4	5	5	1	L’abuso di farmaci sia una scelta.	1	Per valutazioni personali		Esperienza personale.	1	No perché non ho confronti.	No perché non ho mai fatto confronti.	2	Perché molti fanno scelte personali e non fanno mai confronti	1	Non saprei rispondere	2	Il successo è senza dubbio legato alle capacità di ogni individuo, indipendentemente dalle situazioni socio-ambientali.	1	Per esperienza di vita	Mia valutazione legata all’esperienza	3	No perché sul tema occorrerebbe fare confronti e dibattiti	A mio avviso avrebbero ragione entrambi le opinioni, perché sicuramente sarebbero frutto di esperienze personali.
2023-05-04 10:21:06		F	37	Laurea triennale	Scienze e tecnologie alimentari	94	Libero/a professionista	Sposato/a	Dipartimento di Agraria Un. Mediterranea di Reggio Calabria	26	4	5	3	3	4	2	1	1	3	1	1	3	2	5	5	5	5	5	3	Presumo che l'influenza tra i vari membri di uno stesso nucleo sia incisiva in quanto "concede" agli altri attraverso l'esempio di uno a non creare una visione negativa ma a renderla un'azione naturale e consueta. Ma spesso non così necessaria per gli altri. Penso inoltre, che l'abuso sia motivo anche di emulazione e quindi anche in certi casi di uso in proprio dei farmaci su soggetti non realmen…	3	Osservo molto ciò che è in torno a me con discernimento e oggettività. Noto spesso che nella stessa famiglia che si vanno a proiettare gli stessi retaggi culturali delle famiglie di origine e di conseguenza nelle attuali famiglie Nella mia famiglia di origine c'è una media chi troppo chi niente. Questo esempio mi ha portato a gestire in modo più consapevole l'utilizzo dei farmaci senza eccedere.		Sulla mia consapevolezza di rispettare il mio corpo e l'introduzione di sostanze artificiali nel mio corpo ( preferisco sempre l'utilizzo di farmaci di origine naturale) quando non è possibile solo in casi veramente necessari li utilizzo.	2	Non so se sia corretta o meno. Ma rispetta la mia natura, il mio corpo e l'ambiente circostante e questo mi basta.	Come già detto non credo sia migliore o peggiore, ma rispetta dei requisiti imprescindibili per chiunque e se dovesse essere motivo di discordanza con altre opinioni significa che abbiamo due visoni diverse magari per esperienze di vita differenti. Ma la rispetto anche se non la condivido.	5	Come anticipato già nelle precedenti domande, penso che siano più fattori ( assetti familiari, abitudini individuali, lo stato economico) che vanno a costituire ogni persona nel suo status quo, questo significa che ognuno ha un proprio vissuto e che questo può andare ad influenzare ogni nostra scelta.	7	Spesso gli studi scientifici sono basati su dati poco reali e verificati solo su campioni di persone "modello" questo non rende oggettivo il risultato. Sarebbe più utile sensibilizzare le persone e rendersi più disponibili ed aperti alle ricerche e alle statistiche di settore.	4	Per me la determinazione, la perseveranza e la capacità di un singolo individuo (sono ingredienti fondamentali per avere successo) sono una parte intrinseca ma l'ambiente esterno gioca un ruolo fondamentale forgiando l'individuo fin dalla nascita. Nel bene e nel male, sia in stato di agiatezza economica che non.	3	In generale amo leggere, ascoltare e osservare l'esterno ( ambiente e perone) e le mie azioni, deducendo delle mie considerazioni.	Lo baso sulla mia esperienza personale, fino ad oggi le mie azioni sono state in linea con i miei pensieri rispettando me stessa senza dimenticare chi ho di fronte.	1	Non si è certi di nulla o che la mia opinione sia più o meno corretta delle altre. Ma baso il concetto sul rispetto di se stessi e di conseguenza l'abuso di farmaci credo che sia una mancanza inconsapevole ( spesso) di rispetto verso se stessi.	La qualità, è uno.dei temi più delicati da trattare, non esiste ad oggi una definizione specifica per definire per definire la qualità quindi non potrò dire se la mia opinione è migliore o peggiore di un'altra ma so che la mia opinione conta tanto quanto quella di altre persone, probabilmente è questo che abbiamo perso, la consapevolezza del potere della parola e del valore delle nostre opinioni.
2023-05-04 10:32:42		F	24	Laurea triennale	Scienze e Tecniche Psicologiche	111	Disoccupato/a	Convivente			4	4	4	4	3	5	2	1	1	1	1	5	2	5	5	5	5	3	2	Ritengo che l’importanza del contesto socioculturale sia estremamente rilevante	3	Ho riflettuto su ciò che ho visto all’interno dei contesti familiari		Sull’osservazione	4	La mia posizione non è necessariamente corretta	Un’opinione non è migliore dell’altra, se entrambe le opinioni sono sostenute da un corpus di ricerche scientifiche, la prima posizione arricchisce la seconda e viceversa	2	Perché non comprendono che l’unico modo che si ha per analizzare la realtà è avere una visione completa	2	Perché spesso potrebbero essere influenzati dal proprio indirizzo di studio	2	Assolutamente la seconda, se è vero che il talento e la buona volontà siano elementi fondamentali, non si può negare il ruolo di fattori socioeconomici. Inoltre, spesso, per avere successo bisogna avere una generosa spinta iniziale	1	Osservando la società	Sull’osservazione	4	In casi come questi non c’è un’opinione corretta o una sbagliata, dipende molto anche dalla sensibilità che si ha nei confronti dei problemi economici e delle minoranze	Ritengo che non sottovalutare il contesto socioculturale sia una scelta migliore. Per me migliore significa più corretto da un punto di vista etico
2023-05-04 11:00:16		F	22	Laurea triennale	Scienze e tecniche psicologiche L24	95	Studente/essa	Celibe/nubile	Psicologia clinica e della salite nel ciclo di vita LM51		4	4	4	2	2	3	2	2	2	2	3	3	4	4	3	4	4	3	2	Penso che l’abuso di farmaci sia dovuto principalmente ad un fattore genetico	4	Tramite studi		Sullo studio fatto negli anni sulle dipendenze è altro	3	Non saprei ci molte scuole di pensiero	È giusto poter dire che sono entrambi corrette	1	È normale ognuno ha delle proprie idee e dei propri ideali e pensieri	3	In base agli studi condotti si possono avere risultati diversi	2	Il successo di una persona è in parte influenzato dall’ambiente in cui l’individuo cresce e si forma	3	Pensando a molti individui del mio paese che non sono riusciti a concludere nulla per via del loro status sociale	Esperienze e osservazione	3	Non penso	Entrambi i ragionamenti possono essere corretti
2023-05-04 11:13:04		M	20	Diploma superiore	Perito elettronico ed elettrotecnico	68	Lavoratore dipendente	Celibe/nubile			4	3	4	3	2	5	3	1	3	3	1	5	4	5	4	4	5	3	1	Non si deve far abuso di farmaci	2	Pensando		Su tutto	2	No, perché ognuno la pensa diversamente	Si è vero una giusta e l’altra sbagliata	1	Perchè ognuno la pensa modo suo	1	Non capiscono nulla gli esperti	1	È vero	2	Pensandoci su	Su tutto	2	No perché ognuno la pensa diversamente	Si una è giusta e l’altra è sbagliata
2023-05-04 12:12:32		F	30	Laurea triennale	Infermieristica	108	Lavoratore dipendente	Sposato/a			3	3	2	3	3	4	3	2	1	2	3	5	4	4	4	3	4	3	2	L’abuso di farmaci potrebbe dipendere anche dal un fattore psicologico e di conseguente dipendenza da questi	1	Da esperienze vissute dal punto di vista lavorativo		Lavoro	2	Punto di vista	No, bisogna analizzare diversi aspetti che riguardano la persona in questione. Entrambe le opinioni potrebbero essere esatte; come entrambe le opinioni potrebbero essere errate	1	Perché dipende dallo status sociale delle persona, dall’impiego.	3	Bisogna analizzare sempre il punto di vista del paziente	2	Anche se una persona lavora abbastanza duramente, non è detto che raggiunga il successo sperato.	2	Punto di vista	Pensiero personale	1	Punto di vusta	È un argomento controverso
2023-05-04 13:27:58		M	23	Diploma superiore	Perito elettronico e telecomunicazioni	70	Lavoratore dipendente	Celibe/nubile			5	4	4	4	3	5	3	1	3	3	4	5	1	5	5	5	5	5	2	Per evitare questo genere di problemi, bisogna sempre rivolgersi ad un personale specializzato e seguire le indicazioni datoci da esso	2	Sono arrivato a questo punto di vista sfruttando esperienze e conoscenze personali		Baso questo punto di vista su me stesso	2	Non so se la mia posizione su questo tema sia esatta, ma ho usato alcune esperienze quindi fondata su alcune basi	Se due persone divergono su un pensiero o opinione può essere che uno di loro abbia la soluzione migliore ma può anche darsi che in alcuni casi si possa sbagliare una delle due e avere una soluzione sbagliata	3	Posso avere punti di vista diversi per diversi motivi	4	Esperti del settore non hanno le stesse idee poiché avranno fatto studi in modo diverso o semplicemente la pensano in modo diverso	3	Sono pienamente d'accordo che il successo avvenga avendo tanta determinazione e capacità ma anche il lato socioeconomico conta	3	Sono arrivato a questo punto di vista riflettendo sui mie obiettivi	Baso questo punto di vista su una crescita	4	Non posso sapere che la mia risposta sia corretta perché ognuno ha i propri punti di vista	Se due persone divergono su un pensiero o opinione può essere che uno di loro abbia la soluzione migliore ma può anche darsi che in alcuni casi si possa sbagliare una delle due e avere una soluzione sbagliata
2023-05-04 14:30:03		M	48	Laurea magistrale	Dottore Agronomo	111	Libero/a professionista	Sposato/a			4	4	4	5	4	2	4	1	1	1	3	5	3	5	4	4	5	3	3	Sia una scelta dettata da stati d'animo e situazioni non facili	1	Esperienze...		Sul mio modesto parere	2	No, accetto smentite ragionevoli	Dipende dalla capacita dei soggetti di captare determinate situazioni	3	Non siamo tutti uguali, ogmi persona è un mondo a sé!	1	Dipende dal Punto di vista...	5	Ci sono casi di persone di successo che arrivano da anni di gavetta...., esistono pure gli individui illuminati dal successo dei loro familiari predecessori,... La determinazione, la caparbietà mischiate ad una buona dose di fortuna portano al successo di un individuo in arrivo dal basso... È una questione di rivincita sociale a mio modesto parere....	4	Lo credo fermamente, la sofferenza ti fa scalare muri altissimi	Su esperienze di vita.	1	Non saprei io parlo del mio punto di vista, poi ognuno può pensare ciò che vuole	Le opiniini devono cozzare con la realtà dei fatti, se una persona è in gamba, lo sarà innanzi agli occhi di tutti...
2023-05-04 16:14:44		M	25	Diploma superiore	Diploma liceo scientifico	70	Studente/essa	Celibe/nubile	Ingegneria civile e dei sistemi edilizi	24.7	3	3	3	4	4	3	5	2	2	3	2	3	3	4	4	4	5	3	5	L'abuso di farmaci ha diverse cause, come l'accesso facile ai farmaci, la dipendenza da droghe o alcolismo, e la mancanza di informazioni sui rischi dei farmaci. Per prevenire l'abuso di farmaci, è importante che ci sia una maggiore informazione sui rischi e sui benefici dei farmaci e una stretta regolamentazione del loro uso e accesso.	2	Ragionamento logico e personale		Nozioni apprese dalla vita quotidiana	2	Non penso ci sia posizione corretta o sbagliata, ma diversi punti di vista	Diversi punti di vista	4	Stile di vita, influenze, cultura ecc...	1	Ognuno segue la propria scuola di pensiero	2	Mi ritrovo in entrambi i pensieri	2	Nozioni apprese dalla vita quotidiana	Pensiero personale	3	Non penso ci sia posizione corretta o sbagliata, ma diversi punti di vista	Diversi punti di vista
2023-05-04 18:48:28		M	23	Diploma superiore	Istituto professionale	96	Lavoratore dipendente	Celibe/nubile			5	5	5	5	5	3	5	2	2	4	1	3	1	3	3	5	5	5	2	Sono d’accordo con entrambe	2	Ci ho pensato e ne ho parlato spesso con persone che ne sanno più di me		Entrambi gli elementi influenzano l’abuso di farmaci	2	No perché non sono un professionista in questo campo	È migliore quella più giusta scientificamente	1	Non sono professionista del settore	3	Qualcuno avrà eseguito uno studio sbagliato	1	Sono d’accordo con la seconda	3	Osservando le mie opportunità e quelle degli altri	È innegabile che determinate categorie di persone nascano con maggiori opportunità	3	No perché non mi occupo di questo	È migliore quella scientificamente più “giusta”
2023-05-04 22:03:24		M	23	Licenza media, Diploma superiore	Perito Agrario	94	Lavoratore dipendente	Celibe/nubile			3	4	4	5	5	3	3	1	3	5	1	4	1	5	3	5	5	3	2	Per me tutto sta nell’impostazione della famiglia e molto spesso l’abuso di farmaci io ho notato per esperienza su persone vicine che passa da genitori a figli con molta semplicità.	3	L’ho notato, essendo che io personalmente cerco di evitare i farmaci, quindi quando sento persone che ne abusano pure per piacere quasi o come prevenzione di niente me ne accorgo.		Lo baso sul mio punto di vista.	3	Questo non lo posso sapere con certezza io, perché non so nemmeno se ho interpretato giusto il dilemma	L’abuso di un farmaco, non è mai buono lo dice già la parola “abuso”	3	È normalissimo ognuno di noi vede le cose in maniera diverse	4	Vuol dire che, forse sanno che non fanno bene	1	Abbiamo tutti delle opportunità nella vita, bisogna scegliere strada giusta	1	Ci sono ricchi che diventano poveri e poveri che diventano ricchi	Media, e poi giro tanto incontro tanta gente e vedo come cambiano in bene o in meglio	1	Suppongo che è corretta	Sono giuste per entrambi e sbagliate per nessuno perché ognuno la vede in modo diverso
2023-05-04 22:09:48		M	24	Diploma superiore	Logistica	90	Lavoratore dipendente	Celibe/nubile			5	5	4	5	5	5	3	1	1	2	1	1	1	5	5	5	5	5	1	L’abuso di farmaci non è una scelta	1	Secondo il pensiero		Su alcuni fatti successi	1	No perché è una mia scelta	Vero	3	Perché ognuno ragiona diversamente	4	Si vede che hanno studi diversi	2	Che i fattori ambientali e la razza influenzano nel successo dell’individuo	2	Perché la società che ci circonda dice così	Che un uomo di colore non arriva mai dove arriva uno uomo bianco perché è disprezzato	1	No perché è una mia opinione	Si vero
2023-05-04 22:13:03		F	30	Diploma superiore	Diploma liceo artistico	97	Lavoratore dipendente	Celibe/nubile			5	5	5	5	5	3	5	1	1	1	5	5	1	5	5	5	5	5	4	Penso che l’abuso di farmaci la maggior parte delle volte sia anche motivo di voler superare un problema in modo semplice e senza doverlo per forza capire.	3	Sono arrivata a questo punto di vista analizzando per lo più persone che mi stanno vicine		Sulla mia esperienza di vita. Diretta e indiretta.	3	No,è solo la mia opinione.	Magari migliore nel senso che più persone hanno avuto modo di confrontarsi e di constatare la stessa.	4	Per fortuna ognuno vive la vita a modo suo. E magari le varie situazioni che si presentano essendo appunto diverse fanno si che ognuno abbia la propria idea.	4	La scienza molte volte è solo un numero.	2	Il successo di ognuno di noi dipende da quanta voglia abbiamo di raggiungere un qualsiasi obiettivo.	3	Ho potuto constatare nel corso della mia vita,che anch’io se voglio raggiungere un qualcosa e mi metto degli obiettivi,in qualche modo ci arrivo. Ed è lì che mi sento una donna di successo.	Sulla mia vita.	3	No,sempre dati molto generici i miei.	Ognuno di noi ha un idea e non esiste il giusto o sbagliato…esiste appunto “l’idea”
2023-05-04 22:26:01	5	F	45	Diploma superiore	Diploma ragioniera e perito	60	Lavoratore autonomo	Sposato/a			5	5	4	5	4	4	4	1	1	1	3	5	1	5	5	4	5	5	1	Evito l’uso dei farmaci, preferisco le cure naturali	1	Sin da piccola ho evitato tutti i farmaci non indispensabili		Sulla mia esperienza	1	Per me è corretta perché mi ammalo raramente	Credo che bisogna rispettare le decisioni altrui	1	Dipende dal carattere	1	Perché preferiscono sperimentare farmaci	2	Il successo dipende dalla forza di volontà e voglia di emergere	3	Considerando persone che conosco	Sulla mia esperienza personale	2	Perché se hai volontà e vuoi arrivare in alto devi rimboccarti le maniche e metterti in gioco	Le opinioni si basano su fatti accaduti
2023-05-04 22:53:33		F	23	Diploma superiore	Diploma in costruzione, ambiente e territorio	60	Lavoratore dipendente, Casalinga/o	Celibe/nubile			5	4	4	4	4	3	3	1	3	2	2	5	2	5	5	5	5	4	3	Penso sia vero, in quanto le persone tendono a trovare problemi comuni, usando la soluzione che è già stata trovata dall’altra persona.	1	Osservando le persone in generale.		Sull’osservazione	3	No, perché ogni persona è diversa	Non per forza, un’opinione può essere una cosa personale, quindi la mia opinione potrebbe essere migliore per me ma non per l’altra persona.	3	Modi di pensare differenti	2	Nonostante siano esperti, ognuno continua ad avere il proprio punto di vista sulle cose.	3	Non è una cosa che dovrebbe influenzare, ma purtroppo fattori come razza e status molte volte influenzano, anche se due persone, di razza o status diverse hanno le stesse capacità, per una delle due potrebbe essere più difficile arrivare dove vuole.	3	Vedendo come va il mondo del lavoro e la vita in generale.	Sull’esperienza vissuta in diversi ambiti	2	Si, perché è un tema molto discusso in tutto il mondo.	Credo che su questo tema, l’opinione giusta è semplicemente basata su esperienze vissute in prima o in terza persona anche.
2023-05-04 23:00:22		M	24	Diploma superiore	Liceo classico	75	Lavoratore autonomo	Celibe/nubile			5	4	3	5	5	1	1	1	2	1	1	2	1	5	4	3	5	5	4	Credo che ognuno è libero di prendere le sue scelte e che di conseguenza a queste ne derivano delle conseguenze. Per quanto riguarda i fattori genetici non saprei dare una mia opinione ma per quelli familiari (esperienza) credo che in un certo senso tutte le persone che ci circondano in qualche modo ci condizionano ma comunque è pur sempre un dato relativo poiché ogni persona dovrebbe avere un pr…	2	Studi e esperienza personale		Non la baso su niente è solamente il mio punto di vista	4	Sembrerà banale ma credo che ognuno ha un proprio pensiero e giusto o sbagliato che sia (poiché soggettivo ) non esiste una realtà assoluta	Posso avvalorare una tesi più tosto che un altra ma sembra dal mio punto di vista e poiché soggettivo non posso affermare che la mia sia quella giusta ma resta pur sempre il mio punto di vista	1	Mi sembra più che possibile	4	Perché prima che esperti sono persone con usi e costumi diversi e di conseguenza hanno anche pensieri diversi ma è proprio questo il bello se non ci fossero pensiero discordanti non ci può essere un dibattito e non sarebbe la differenza tra gli uomini	4	Credo che se credi veramente in ciò che fai e ci metti tanta passione tutti i sacrifici verranno ripagati sia dal punto di vista economico che in termini di successo. Il successo non è facile da raggiungere però sono convinto che se hai la giusta determinazione chiunque può ottenerlo basta capire quanti sacrifici si è disposti ad affrontare. Molto spesso le persone vedono questi uomini di success…	3	Considerazioni personali	Considerazioni personali	3	Non esiste una verità assoluto il mondo è bello perché vario quello che per me può essere giusto per te può essere sbagliato (sempre nei limiti della legalità )	Già risposto sopra ☝️
2023-05-04 23:09:32		F	23	Laurea triennale	Laurea triennale in scienze dell‘Amministrazione	88	Studente/essa	Celibe/nubile	Gestione del lavoro e comunicazione per le organizzazioni	27	1	2	1	1	2	4	4	2	3	1	4	5	4	2	3	1	1	1	3	Io penso che l’abuso di farmaci sia una scelta, molte volte basata sull’influenza esterna dei familiari, o della società in generale e delle pubblicità.	2	Esperienze anche personali		Sul mio pensiero	2	Non so con certezza	No, non posso dire che un’opinione è giusta e l’altra no, perché ognuno ha i propri pensieri	1	Perché ognuno è diverso	2	In base all’impostazione degli studi che hanno condotto	3	Io credo che un individuo può avere successo in base alla sua determinazione se lavora abbastanza duramente, anche partendo dal nulla, ovviamente avendo una situazione ‘agiata’ alle spalle è tutto più semplice, ma molte volte non basta solo quello.	2	Sono arrivato a questo punto di vista basandomi su alcuni individui che hanno raccontato la propria storia e su esperienze personali	Il mio pensiero	3	No non posso saperlo	Non è vero, perché ognuno ha i propri pensieri
2023-05-04 23:11:47		M	26	Diploma superiore	Tecnico di installazione e manutenzione	81	Lavoratore dipendente	Celibe/nubile			5	5	5	3	4	2	5	4	5	4	4	5	5	5	5	5	5	5	2	Secondo me il discorso farmaci è molto delicato , per ogni singolo paziente o soggetto bisognerebbe valutare il consumo.. è chiaro che l’abuso non va bene e non fa bene .	2	In base ad un ragionamento basilare di buon senso.		Sempre sulla stessa idea.	3	Con certezza non posso saperlo , anche perché non sono molto preparato sull’argomento, potrei anche sbagliarmi .	Si certo! Ci può essere sempre una opinione diversa dall’altra e talvolta anche migliore o sbagliata ..	1	Sinceramente non saprei	2	Perché vuol dire che hanno una conoscenza maggiore , che va avanti a questo argomento .	3	Sicuramente il duro lavoro ripaga sempre , però avvolte anche se c’è lavoro dietro si creano altri fattori che comunque non riescono a sviluppare i risultati di chi ci mette il cuore . Tante volte in base a dove nascono vivi o ti sposti cambi le possibilità o i risultati.	2	In base a l’esperienza maturata nella vita	Su me stesso	1	Con certezza no, però per me é corretta.	Su una opinione come questa ci può essere soltanto un’opinione migliore ..
2023-05-04 23:14:35		M	26	Laurea magistrale	Laurea Economia Aziendale	96	Lavoratore dipendente	Celibe/nubile			5	3	3	3	3	2	2	3	3	3	2	5	4	4	4	4	4	3	4	A mio avviso l'abuso di farmaci non dipende da fattori generici ma sia piuttosto una scelta della signola persona, magari dovuti a diverse problematiche personali che possono essere di vario genere, quali status socio-economico e impiego comuni.	3	Secondo il mio personale parere, poichè a mio avviso, non tutti hanno necessità di prendere farmaci o tranquillanti per specifici motivi che possono essere uguali a quelli di altre persone;		Sempre secondo il mio parere, ragionando sulle varie problematiche ci sono quotidianamente in giro per il mondo.	3	Non credo sia possibile avere una certezza a riguardo	No, anche ponendo il caso che si tratti di due studiosi competenti in materia secondo me non c'è la possibilità di avere la risposta corretta. Per migliore potrei intendere quello che si avvicina maggiormente al mio pensiero.	4	Poichè, come detto in precedenza siamo tutti diversi e quello che può essere di prima necessitò per una persona può non esserlo per un'altra.	3	Perchè, a mio avviso, anche gli esperti del settore si basano su diversi studi su un gran numero di persone intervistate e non tutte possono rispondere e ragionare alla stessa maniera.	4	La mia idea è quella che lo status socio-economico di un individuo può sicuramente influenzare quello che è lo stile di vita e anche la possibilità di intraprendere un percorso di studi che ti apra strade decisamente più vantaggiose, ma ciò nonostante credo che anche chi non ha queste possibiltà sia in grado di arrivare al successo nelmì migliore dei modi, con lo studio, la capacità e la determin…	5	Sono arrivato a questo punto di vista sentendo di diversi personaggi pubblici che sicuramente hanno avuto una vita modesta ma che poi grazie alla loro intraprendenza sono riusciti ad arrivare ad un successo sicuramente molto importante; ma anche vedendo quali sono quelli che sono gli sbocchi che è in grado di darti, ad esempio, un'università privata a differenza di una pubblica.	Sui fatti che conosco ma anche da storie sentite e lette.	5	No, poichè ci sono diverse persone arrivate al successo sia con status socio-economico importante come quelle che partivano da una situazinoe 'peggiore'	Non credo che ci sia una opinione giusta e una sbagliata, proprio perchè si parla di opionioni e anche perchè ci sono dati che effettivamente possono andare a favore di uno o di un altro caso.
2023-05-05 00:25:04		M	36	Laurea magistrale	Economia Aziendale	100	Disoccupato/a	Celibe/nubile			5	5	3	4	5	3	1	4	3	1	3	3	3	4	5	3	5	2	2	Penso che i problemi vadano affrontati con il diretto interessato, facendo chiarezza su tutte le conseguenze.	2	La cosa più esplicita non avendo esperienza in materia.		Sul fatto che il dialogo, il confronto, aiuta a far capire cosa può essere giusto.	2	Non penso che la mia posizione sia corretta, in quanto non sono un esperto in materia, io potrei solo consigliare.	Intendi quella più plausibile, ragionevolmente parlando.	3	Perché ognuno avrà sempre un suo pensiero su qualsiasi argomento si affronti.	1	Perché ne sanno più di me.	3	Entrambe le cose posso essere corrente, poi dipende anche dalla personalità di una persona ad affrontare un problema.	3	Valutando che tutte le persone non sono uguali.	Su esperienze di vita.	1	È semplicemente il mio pensiero.	Intendo che ragionevolmente e in base alle mie esperienze di vita può essere considerata giusta.
2023-05-05 00:48:56		F	22	Laurea triennale	Laurea triennale scienze dell’educazione e formazione	107	Lavoratore dipendente	Celibe/nubile	Scienze pedagogiche	29	5	1	1	1	3	1	2	1	4	3	1	5	1	4	4	4	4	1	1	La penso così	1	Vedendo i fatti reali		Sulla realtà di oggi	1	No	Non si può	3	Ognuno di noi ha un pensiero differente	1	Avranno le loro ragioni	1	La penso così	1	Vedendo la realtà	Si tutto	1	Non lo posso sapere	Migliore dell’altra
2023-05-05 09:07:19		M	24	Diploma superiore	Perito meccanico	64	Lavoratore autonomo	Celibe/nubile			5	4	4	4	4	3	2	5	1	3	1	3	1	4	3	4	5	4	2	L’abuso di farmaci è una scelta che è comunque influenzata da fattori esterni	3	Vedendo diverse persone che si comportano in modo tale		Abusare di farmaci è sempre è comunque una scelta personale, che puoi può essere aggravata da tentazioni, ma comunque è sempre una scelta.	3	Non so se la mia scelta sia corretta, ma vedo questo punto di vista basandomi su un numero limitato di casi che conosco, poi magari per altre persone l’abuso potrà mostrarsi diversamente magari.	Posso dire che una sia un po’ più corretta dell’altra, perché sono del pensiero che sia possibile scegliere di fare o non fare una cosa, poi davanti alle tentazioni magari si può parlare di capacità di essere “mentalmente forte” è saper resistere	4	Perché ogni persona vede in modo differente il mondo, e si basa magari su diverse situazioni conosciute.	3	Gli esperti del settore non sono d’accordo per il semplice motivo che non è facile analizzare la psiche di ogni singola persona, quindi valutano tutte le possibili opzioni	2	Il successo è fortemente influenzato da fattori come quello socio economico	1	..	..	1	..	No sono entrambe valide
2023-05-05 12:27:05		M	34	Laurea magistrale	Laurea triennale	110	Lavoratore dipendente	Sposato/a			5	5	5	5	4	4	3	1	3	2	1	4	1	5	4	5	5	5	2	Pienamente d’accordo con la tesi inerente lo status socio-economico m	3	L’habitat in cui un individuo vive influenza tutte le sue decisioni e comportamenti		Analizzato vari contesti socioculturali	2	No penso sia impossibile, impossibile trovare evidenze empiriche	Non esiste una visione migliore dell’altra, si tratta sempre di interpretazioni della realtà	4	Perché hanno diversi backgrounds, e differenti esperienze di vita	1	È un argomento molto complesso	2	Lo status socioeconomico è una componente fondamentale	2	Esperienze di vita	Il contesto socioeconomico ti porta a scegliere la migliore istruzione/percorso	2	Perché ho visto degli studi empirici	Ovviamente non esiste una verità assoluta
2023-05-05 14:25:37		M	31	Laurea triennale	Laurea in Infermieristica	86	Lavoratore dipendente	Sposato/a			4	4	4	4	4	3	1	1	1	2	1	4	1	5	4	5	5	4	4	A mia opinione, diverse sono le variabili che determinano “l’abuso di farmaci”. I 2 fattori che risultano essere determinanti sono: fattori genetici e fattori ambientali (primo tra tutti il contesto famigliare, all’interno del quale ciascun membro è ,fin dalle prime esperienze di vita, continuamente influenzato ed influenza gli altri).	1	Dalla mia esperienza lavorativa.		Sulle mie conoscenze generali	1	No	No e tutto soggettivo	3	Come è possibile che le cause siano dovute a fattori diversi	2	Perché esistono diversi approcci teorici	2	Il successo è determinato dalla capacità e determinazione dell’individuo.	1	In base ad esperienze vissute e condivise	In base ad esperienze vissute e condivise	1	No	No
2023-05-05 16:29:59	24	F	24	Laurea triennale	Scienze e tecniche psicologiche	105	Studente/essa	Celibe/nubile	Psicologia clinica	26	4	3	4	4	4	2	4	1	3	1	1	2	1	3	5	4	3	3	1	Credo sia una scelta personale	1	Varie conoscenze		Esperienze	1	No non credo perché la risposta dipende da esperienze di vita	No secondo me non c’è quella giusta e quella sbagliata perché la decisione è dettata da varie esperienze di vita	1	Non ne ho idea	1	Dipende sempre dalle proprie esperienze e conoscenze	3	Io credo che il successo venga dalla propria determinazione ma l’ambiente e la vita che viene condotta influenza il tutto	1	Osservazione	Si ciò che ho visto	3	No perché sono punti di vista	Non non si può dire qual è migliore o peggiore
2023-05-05 19:36:12	10	F	25	Laurea magistrale	LM Scienze delle pubbliche amministrazioni	111	Disoccupato/a	Celibe/nubile			5	5	4	5	4	2	1	1	2	1	1	3	1	5	5	4	5	3	3	Io penso che i fattori che possano influenzare l’abuso di farmaci siano multipli e non riconducibili ad una sola causa!	4	Grazie alle informazioni acquisite durante la mia formazione professionale!		Su quanto detto precedentemente!	3	No, baso le mie risposte sulle mie idee personali ma per affermare ciò con certezza occorre avere competenze specifiche!	No, in quanto ognuno è libero di avere la propria opinione seppur rispettosa degli altri.	3	Poiché ognuno di noi, in base al proprio vissuto, può avere idee diverse.	3	Poiché nel momento in cui su un tema non esistono certezze assolute, è naturale che si formino delle correnti di pensiero spesso diverse.	4	Io penso che il “successo” di una persona sia determinato dall’insieme dei fattori sopra menzionati, che in base all’intensità con cui si mescolano al vissuto di ognuno di noi, determinano lo stesso. Sostengo pertanto, che non ci sia un’unico fattore capace di determinare il successo, ma più circostanze.	3	In base alla mia esperienza personale e ad altre esperienze a cui ho avuto modo di assistere	Su quanto riportato precedentemente	4	No, in quanto non esistono verità assolute su questo argomento!	No, ognuno è libero di avere la propria visione seppur rispettosa degli altri.
2023-05-05 21:18:14		M	23	Laurea triennale	Scienze e tecniche psicologiche	110	Studente/essa	Sposato/a	Psicologia clinica LM-51	28	5	4	4	4	4	1	1	1	1	1	1	4	2	3	3	3	3	3	2	Sostengo la seconda ipotesi, soprattutto le esperienze familiari posso essere molto influenti	2	Riflettendo sulle ipotesi proposte		Esperienza	3	Sì, se ci saranno evidenze scientifiche a confermare l’una o l’altra ipotesi	No. Per migliore intendo in questo caso che più si avvicina alla realtà	4	Si soffermano su aspetti di versi del problema	3	Devono approfondire le loro ricerche	2	Penso che la determinazione sia tutto, il vantaggio socioeconomico rimane solo un vantaggio di base, ma è necessaria in ogni caso la determinazione	1	Riflettendo sulla mia esperienza personale	Idem	3	Solo se degli studi in futuro approfondiranno la tematica	Risposta di prima
2023-05-05 22:52:03	25	F	51	Diploma superiore	Diploma	85	Casalinga/o	Sposato/a			4	3	3	3	3	3	4	1	3	1	4	2	2	3	5	3	4	4	1	Fattore esterno	1	Confrontandomi con soggetti che abusano di farmaci		Sull osservazioni	1	Non ci sono certezze.	Non c'è un opinione giusta o sbagliata. Punti di vista	3	Informazioni o esperienze diverse.	1	Non saprei dare una risposta esaustiva	2	Stato sociale ed economico sono fattori molto influenti in questi casi	1	Esperienze personali	Vivendo in prima persona	2	Certezza assolute non c'è ne sono	Nulla è certo
2023-05-06 10:12:22	27	F	26	Diploma superiore	Diploma in scienze sociali	100	Studente/essa	Celibe/nubile	Giurisprudenza	27	3	3	3	2	3	2	5	1	1	2	2	4	3	4	3	4	5	4	2	La mia idea si affianca a quella dei ricercatori secondo cui l abuso di farmaci sia una scelta. Il contesto familiare e il proprio status socio economico influenza fortemente.	3	Per gli studi effettuati in merito e soprattutto tenendo conto delle esperienze di vita, della realtà.		Sulla realtà dei fatti	4	Ovviamente no, a ogni affermazione segue una contraddizioni, come in questo caso. I fattori determinanti questa sono vari.	Credo che, eccetto qualche situazione che abbia fondamenta tecnico,- scientifiche, una opinione non è mai più giusta dell'altra o migliore. Le motivazioni e i contesti di vita sono diversi per tutti e inducono ad avere le proprie idee. Parlerei di idea propria piuttosto che giusta o migliore.	2	Non siamo tutti uguali.	3	Secondo la loro percezione, la loro forma mentis, e i loro studi dunque, arrivano a sostenere altro.	3	Il successo si ottiene sempre con sacrifici. Da riconoscere il fatto che uno status agiato può rendere celere il percorso per il successo.	1	Valutando ciò che mi circonda	Esperienza di vita	4	Perché ci sono esperienze di persone che dal nulla, in poco, arrivano in alto! È possibile	Ognuno, percependo la realtà diversamente, sostiene una propria tesi. Per chi la sostiene può essere quella giusta, ma potrebbe anche non esserlo per un altro che la vive diversamente
2023-05-06 13:50:27		F	67	Diploma superiore	Diploma Magistrale	80	Casalinga/o	Sposato/a			4	4	4	4	4	4	4	1	3	1	3	3	3	4	4	3	4	4	1	C'è sempre idee diverse in certe situazioni	1	Osservando		Osservando	1	Non ci sono certezze	Non possiamo avere certezza	3	Perché il mondo è basato su idee diverse	1	Non possono essere in accordo	1	Non saprei	1	Non faccio valutazioni	Non saprei	3	No	Non ci sono migliori o peggiori
2023-05-06 14:29:58		F	54	Laurea magistrale	Laurea in Scienze Religiose	96	Lavoratore dipendente	Sposato/a			4	4	4	4	4	2	3	2	2	3	2	4	2	4	4	4	4	4	1	Sono più d’accordo con la prima	1	Mi sembra più corretta		Ho osservato casi simili	3	No perché non ho studiato per questo	Quella giusta è quella dimostrata grazie agli studi degli esperti	3	Come me avranno osservato esperienze diverse	1	Non posso saperlo	1	Sono d’accordo con il secondo punto di vista	3	Insegno da 28 anni e ho visto diverse storie relative a questo argomento	L’esperienza dei miei alunni	4	No perché non sono un’esperta	Credo che la risposta giusta sia quella supportata dagli esperti
2023-05-06 15:26:13		M	24	Laurea magistrale	Chimica e tecnologia farmaceutiche	105	Studente/essa	Celibe/nubile			5	4	4	4	4	2	3	1	3	1	1	4	1	5	4	5	5	4	5	Penso che l’abuso sia legato in parte alla genetica ma più agli epifenomeni che portano ad un eventuale abuso. Da non sottovalutare, comunque, le diverse patologie che possono colpire il soggetto e di conseguenza indurlo ad uno stato di utilizzo sregolato del farmaco.	4	Principalmente attraverso il mio percorso di studi universitario.		Le mie conoscenze in materia	4	Mai ci sarà certezza su determinati argomenti, reputo però questa sia una motivazione abbastanza logica e fondata su basi razionali e scientifiche.	Potrebbero essere entrambe opinioni valide, non per forza un’opinione deve essere migliore dell’altra.	5	È un argomento molto vasto e soprattutto tanto complesso. Questo sicuramente potrebbe essere un motivo di pareri altamente discordanti.	5	Per lo stesso motivo della risposta precedente.	4	Io credo che determinazione e capacità di un individuo siamo fattori fondamentali per il successo, uniti al lavoro costante. Una posizione socio economica agiata sicuramente può aumentare la probabilità di successo dell’individuo.	4	Parere critico sviluppato col tempo.	Su una valutazione generale dell’andamento della società	3	No, nessuna certezza.	Potrebbero essere entrambe questioni giuste.
2023-05-13 12:44:09	32	F	24	Laurea triennale	Laurea Triennale in Economia Aziendale	95	Studente/essa	Celibe/nubile	Economia Aziendale e Management	26.11	4	4	3	3	3	2	2	1	1	2	1	2	1	5	4	5	5	3	2	Non credo che l'abuso di farmaci sia dovuto a fattori genetici. Sono più dell'idea che una serie di condizioni sociali, economiche e personali possano avere una forte influenza sull'eventuale abuso.	3	Credo che l'abuso di farmaci sia legato ad una condizione psicologica critica che, alle volte, può essere la conseguenza dell'impatto che fattori personali, sociali ed economici hanno sulla stessa.		È un mio pensiero del tutto personale. Non sono informata su eventuali studi che supportano o contraddicono quanto ho scritto sopra.	4	No, non posso saperlo al momento. Dovrei informarmi sull'argomento. Ma probabilmente, anche come riportato all'inizio, ci saranno due teorie contrapposte.	Credo che ognuno ha dei punti di vista differenti. Ciò che per me è corretto potrebbe non esserlo per qualcun altro e viceversa. Un'opinione potrebbe considerarsi migliore dell'altra solo nel momento in cui vi sono numerosi studi che accertano e supportano quella tesi.	5	Credo dipenda molto da una serie di fattori che nel corso del tempo hanno formato la persona.	6	Forse perché le cause potrebbero andare concretamente verso entrambe le direzioni. O magari bisognerebbe condurre ricerche maggiormente approfondite e far emergere quella che effettivamente è la causa.	5	Sono un po' neutrale sull'argomento. Credo fortemente che la determinazione dell'individuo sia un fattore fondamentale per il raggiungimento degli obiettivi. Se si è fortemente determinati, si è in grado di raggiungere quasi tutto. Purtroppo, però, lo stesso obiettivo viene raggiunto da persone con scarse capacità e motivazione solo perché avvantaggiati dai fattori sopracitati. Quindi troveremo s…	3	Purtroppo è la realtà. È una cosa evidente agli occhi di tutti.	Anche qualche piccola esperienza personale fortifica maggiormente la mia idea.	6	Credo sia corretta. Io non ho fatto prevalere nessuna delle due teorie. Però è evidente, almeno a mio parere, che sullo stesso livello, in qualsiasi campo e ambito della società, troviamo persone che sono in quella posizione per i loro sacrifici e per la loro determinazione e altri che sono in quella posizione solo perché "gli era dovuta".	Credo sia sbagliato il fatto di avvantaggiare le persone solo per il suo status sociale. Ma purtroppo è la realtà dei fatti. Quindi, in concreto, entrambe le opinioni sono vere perché è quello che effettivamente accade.
2023-05-13 20:25:02		F	23	Diploma superiore, Laurea magistrale	Diploma liceo linguistico	100	Studente/essa	Celibe/nubile	CTF	26.05	5	5	3	3	4	5	2	4	1	1	1	1	1	5	2	5	5	3	2	Credo che l’abuso di qualsiasi tipo di farmaco sia dannoso all’organismo e che derivi da credenze e convinzioni dovute all’ambiente e stato in cui si vive	1	Convalidando la realtà		Sulle varie opinioni che sento ogni giorno dalle persone	4	Non posso saperlo perché potrebbe effettivamente esserci una verità che spieghi i fattori genetici coinvolti nella tendenza a fare abuso di farmaci ma penso sia una questione di qbitudini e convinzioni delle persone che si creano vivendo e ascoltando le opinioni di chi ci sta intorno	Esistono verità oggettive su cui non si può discutere e farei di tutto per spiegare oggettivamente il perché questo sia così	4	Dipende dal contesto sociale e culturale in cui vivono	4	Perché anche la scienza si basa su conoscenze dell’uomo che purtroppo non sono mai complete al 100%	4	Penso che una persona abbia bisogno degli strumenti per avere successo non solo talento e determinazione,anche la fortuna gioca la sua parte	3	Esperienza personale	Sulle persone che ogni giorno vedo	1	Perché oggettivamente esistono molte persone che non succedono proprio perché mancano determinati fattori	Non potrei dirlo
2023-05-13 20:31:38	40	F	28	Laurea triennale	Laurea triennale	108	Studente/essa	Sposato/a	Lettere moderne	27	5	4	5	4	4	3	4	1	2	1	3	5	2	4	5	3	5	4	3	L'associazione di farmaci può essere dovuto a fattori genetici ma non possiamo escludere fattori ambientali e le situazioni che il singolo sta vivendo in quel periodo.	2	Esperienza.		Sull empatia, cerco di immedesimarmi in quella situazione.	2	Assolutamente no perché solo vivendo quella situazione posso sapere come andranno le cose. Posso immaginare ma non avere certezza	Per migliore intendo quella che ha più riscontri	3	Perché ognuno di noi ha una percezione diversa dei fatti.	2	Secondo me si basa sulle convinzioni degli studiosi p	3	Penso che siano determinanti entrambi i fattori	4	Perché entrambi fattori si completano e sono supplementari secondo me	Sugli studi che ho fatto	2	Assolutamente non ho certezza assoluta appunto perché non è sempre così ma credo che la mia visione non sia errata perché le mie riflessioni su fatti accaduti realmente mi hanno portato a questa conclusione	Quella che ha un riscontro con la realtà
2023-05-14 00:26:50	37	M	26	Diploma superiore	Liceo delle scienze umane	60	Libero/a professionista	Celibe/nubile			3	4	4	3	4	5	3	2	2	2	2	2	1	4	3	3	5	4	2	Penso che l'abuso di sostanze non sia determinato da un fattore genetico ma dal vissuto dei singoli individui	1	Basandomi sulla mia esperienza personale		Su quello che ho potuto constatare direttamente	2	Non posso sapere se è corretta ma penso lo sia	Penso che l'opinione migliore sia di chi ha maggiore esperienza e maggiori informazioni nel campo inerente alla questione che si sta trattando e può quindi dare una risposta più attendibile.	3	Penso sia normale che le persone abbiano punti di vista diversi	3	Probabilmente entrambi i punti di vista sono in parte sbagliati e in parte corretto	4	Penso che l'estrazione sociale di un individuo cambi solo il punto di partenza ma che lo svantaggio possa essere colmato con la determinazione e l'impegno. Sicuramente chi parte più in basso dovrà fare molta più fatica	4	Ho ascoltato le storie di molte persone comuni che sono riuscite ad avere grande successo nella vita	Baso questo punto di vista sulle storie di persone che hanno avuto successo partendo dal basso	4	Penso che sia corretta perché ci sono molti esempi che dimostrano che il punto da cui parti non determina il tuo destino	Penso che su questo punto ogni opinione può essere vera
2023-05-14 00:31:41	38	F	25	Laurea magistrale	Laurea magistrale in lingue e letterature straniere	111	Lavoratore dipendente	Celibe/nubile			4	4	4	4	5	5	3	1	3	1	2	4	3	5	5	4	5	4	3	Sono d'accordo con la seconda tesi avanzata dai ricercatori. I disagi nati nell'ambiente famigliare portano una persona a ricorrere a sostanze per calmare il dolore o l'ansia. Non è genetico, ma una persona mentalmente poco stabile può traumatizzare i figli al punto tale da renderli altrettanto instabili.	2	Con l'esperienza, il ragionamento e l'empatia		Sulle persone che ho conosciuto nella mia vita e su come penso che reagirei io se fossi in quella situazione.	2	Non lo posso mai sapere, perché tutti hanno idee diverse e l'esistenza di ognuno è personale. Posso pensare che la mia posizione abbia una buona parte di consensi.	Bon c'è giusto o sbagliato, mi baso prima di tutto su quello che io penso sia corretto secondo i miei parametri. È migliore, per me, il pensiero che rispetta la vita di tutti e la libertà dell'individuo e predilige l'empatia, l'ascolto e la non violenza.	3	Ogni persona ha un'esperienza di vita che la porta a fare delle conclusioni più o meno drastiche su ogni argomento	2	Perché anche loro sono influenzati dalla loro esperienza di vita	5	Purtroppo, se fai parte di una minoranza è altamente improbabile che arrivi ad una posizione di potere in qualsiasi ambiente di lavoro. Questo perché il mondo è tuttora carico di pregiudizi nei confronti di chi non corrisponde ai canoni prestabiliti dalle regole sociali che al giorno d'oggi sono desuete e altamente discriminanti. La strada verso i vertici è difficile anche per le donne, che corri…	3	Con l'esperienza e lo studio	Sui discorsi che ho sentito fare agli uomini e sul mondo del lavoro che nel mio piccolo sto iniziando a conoscere	4	Non posso saperlo perché non conosco la situazione di ogni singola azienda nel mondo, ma sono abbastanza sicura di star descrivendo la situazione nella maggior parte delle aziende	In questo.caso la migliore è quella più realistica
2023-05-15 14:48:33	33	M	25	Diploma superiore	Diploma agrario	74	Lavoratore autonomo	Celibe/nubile			4	3	4	3	2	4	4	2	3	4	2	5	2	3	4	3	5	4	2	Credo che l'abuso di farmaci sia dovuto maggiormente a condizioni legate ad esperienze familiari o status socio-economico.	4	Credo che in base alle cattive o tragiche condizioni di vita di un soggetto, questo è maggiormente portato ad abusare di farmaci		Dalle notizie che leggo quotidianamente, vedo che chi abusa di farmaci lo fa per problemi familiari o personali e non per fattori genetici.	4	No, non ne ho la certezza o le competenze per stabilirlo.	Poiché le opinioni provengono da ricercatori potrebbe essere che non vi sia una totalmente corretta rispetto all'altra. Dal mio punto di vista, la migliore è quella in cui l'abuso di farmaci sia legato a problematiche personali. Solo sulla base di studi e argomentazioni evidenti posso ritenere un'opinione migliore dell'altra.	5	Il pensiero è molto soggettivo e poiché si tratta di un argomento delicato le opinioni è facile che divergano.	5	Forse occorrerebbe effettuare degli studi più precisi che facciano prevalere quale sia effettivamente la causa legata all'abuso di farmaci.	2	L'evidenza purtroppo dimostra che anche non avendo pienamente le competenze e la determinazione si possono raggiungere gli obiettivi se si è facilitati da un certo status economico, razza, ecc.	4	Frequentemente, in qualsiasi ambito, mi è capitato di vedere soggetti che pur non essendo capaci o competenti ricoprivano determinati ruoli solo perché avvantaggiati da status economici	Frequentemente, in qualsiasi ambito, mi è capitato di vedere soggetti che pur non essendo capaci o competenti ricoprivano determinati ruoli solo perché avvantaggiati da status economici	1	Purtroppo credo che la mia posizione sia quasi totalmente corretta. Anche se è una situazione che non condivido.	Non credo che un'opinione sia giusta e l'altra sia sbagliata. Può capitare che un soggetto talentuoso sia anche fortunato e riesca a fare la stessa strada di chi è avvantaggiato.
2023-05-15 14:48:55	30	F	25	Laurea triennale	Laurea in scienze e tecniche psicologiche	111	Libero/a professionista	Convivente	Psicologia clinica	2,.80	5	5	5	4	4	2	1	1	1	1	2	4	1	5	5	5	5	4	1	Entrambe le ipotesi possono essere valide	1	Non ho conoscenze in merito all'argomento, mi baso sulla plausibilitá delle alternative		Sull'idea che sia la genetica che l'ambiente influiscono in modo quasi bilanciato sulla persona	1	Se la scienza non darà una risposta definitiva, non possiamo avere certezza	Le opinioni sono valide in quanto tali, possono non essere condivise	3	Ognuno ragionando con la propria testa giunge a conclusioni differenti	4	Probabilmente le prove a disposizione non sono conclusive	2	Soprattutto lo status socioeconomico è un fattore che influisce molto sul successo	3	Mi sono basata su esempi di vita conosciuti	Su esperienze pregresse	3	Non è corretta, perché esistono pareri sicuramente contrastanti	Ogni opinione è valida in quanto tale
2023-05-15 19:25:00	35	F	24	Laurea triennale	Economia	103	Lavoratore dipendente	Celibe/nubile	Economia	26	4	3	4	4	3	2	4	1	3	1	2	5	3	3	4	4	2	4	2	Sono d’accordo con entrambe le opinioni, bisogna analizzare ogni situazione	2	Gli eventi che ci circondano		Sul fatto che in molti casi ci possa essere influenzaa di entrambi i fattori	2	No. È solo il mio pensiero non ha valenza scientifica	L’opinione migliore è quella che presenta maggiori argomenti (validi) a favore	4	La vastità del fenomeno non permette di identificare una causa univoca	2	Forse perché in alcuni casi è rilevante la prima in causa, in altri la seconda	1	Sono d’accordo con la seconda opinione	2	A parità di capacità i risultati dipendono anche dalle risorse disponibili (in termini materiali) o dai pregiudizi altrui	Sulle esperienze di vita che ci circondano	3	No, anche qui ci vorrebe una valenza scientifica.	No. Nessuna è migliore, ognuno forse ha la sua opinione in base allae esperienze proprie o altrui( delle persone più vicine )
2023-05-15 22:35:10	31	F	24	Laurea triennale	Laurea in scienze e tecniche psicologiche	108	Studente/essa	Celibe/nubile	Psicologia clinica e della salute nel ciclo di vita	29	4	4	3	4	4	2	2	1	3	1	1	2	1	5	5	5	5	4	3	Io suppongo che oltre al fattore biologico e quindi genetico, vi siano in gioco altri fattori sociali e contestuali, o ancora gli stessi schemi cognitivi di base, che influenzano il comportamento e che spingono gli individui di uno stesso nucleo familiare a fare abuso di farmaci.	2	Riflettendo sulle dinamiche che possono spingere le persone di uno stesso nucleo familiare ad abusare di farmaci		Non so cosa rispondere	3	Con certezza no, perché non mi sono documentata in maniera scientifica in merito	Non c'è un opinione giusta o sbagliata, ognuno ha la sua opinione, ed è libero di avere le proprie idee e i propri pensieri. Migliore è quell' opinione che è flessibile, aperta al cambiamento, dopo essersi documentati a fondo circa una determinata tematica, pronta per essere messa in discussione	3	Ognuno ha esperienza di vita diversa, vive in un ambiente socioculturale diverso, ha diverse influenze culturali, o semplicemente modi di pensare diversi, o diversi stimoli da cui trarre spunto o esperienza.	2	Concentrano magari i loro studi su variabili diverse	3	Io penso che ognuno di questi fattori influisca sulla possibilità o meno di un individuo di avere successo. Capacità e determinazione sono certamente favorite in un ambiente favorevole, sociale o economico che sia	2	Valutandone i presupposti di base	Sulla mia esperienza diretta e indiretta	4	Non conosco con certezza se ciò che penso sia corretto o meno, perché non ho informazioni approfondite per poter valutare concretamente	Non c'è un opinione giusta o sbagliata, ognuno ha la sua opinione, ed è libero di avere le proprie idee e i propri pensieri. Migliore è quell' opinione che è flessibile, aperta al cambiamento, dopo essersi documentati a fondo circa una determinata tematica, pronta per essere messa in discussione
2023-05-16 00:12:08	43	M	23	Laurea triennale	Mediazione Linguistica in Editoria e Marketing	95	Disoccupato/a	Celibe/nubile			4	3	3	4	3	5	1	1	1	1	1	2	1	5	5	5	5	4	4	Non conosco molto sull'abuso di farmaci, ma suppongo ci sia un problema alla base, come la disinformazione, lo scarso interesse sull'argomento o anche il contesto familiare, spesso si è portati ad assimilare il comportamento di un membro della famiglia proprio perché viene concepito come una normalità.	2	Attraverso una riflessione		Da come ho risposto in precedenza non conosco molto sull'abuso di farmaci, e non posso basarmi su un esperienza personale, ma da alcune ricerche e alcune le letture, baso il mio punto di vista sulle ricerche fatte da professionisti.	3	No, perché non ho conoscenze a sufficienza per poter dare certezze alla mia posizione su questo tema.	Posso dire solo che portando evidenti studi scientifici e ricerche verificate, un'opinione può essere più attendibile, ma non giusta né sbagliata, ogni esperienza può cambiare sensibilmente un'opinione.	3	Esperienze di vita, studi condotti, ricerche effettuate e contesti socioculturali.	4	Ognuno è un individuo a sé, e nel caso degli esperti del settore credo che le loro esperienze e i loro studi li abbiano portati ad avere dei punti di vista differenti.	5	Credo si vero che indipendentemente da stato socioeconomico, fattori ambientali ecc. un individuo può avere successo se crede fermamente e lavora duramente arrivare dove si è posto l'obiettivo, tendo ad essere ottimista su questo argomento, ma purtroppo è anche vero nella società di oggi, soprattutto nei paesi industrializzati è molto più facile avere successo e raggiungere una posizione di rilie…	3	Mi impegno duramente e con costanza per raggiungere i miei obiettivi	Sulle mie esperienze personali e su esperienze che mi sono state raccontate	4	No, non posso saperlo, in questo caso mi sto basando su dei temi che conosco, ma non Cosi a fondo a poter affermare che la mia posizione è corretta.	No, non posso assolutamente dire che un'opinione è più giusta o sbagliata, in base alle esperienze si fonda il pensiero e di conseguenza un'opinione sarà diversa dall'altra, ma non per questo sbagliata. Un esperienza renderà migliore un opinione sotto determinati punti di vista, mentre un'altra sotto altri.
2023-05-19 18:27:20	45	F	24	Laurea triennale	Laurea in Scienze del Servizio Sociale	105	Studente/essa	Celibe/nubile	Servizio sociale e politiche sociali (LM-87)	28	5	4	4	5	5	3	1	5	2	1	2	2	1	5	5	4	5	5	4	Credo che l’abuso di farmaci da parte di determinati soggetti sia dovuto all’apprendimento ricevuto in ambito familiare riguardo l’uso spropositato anche quando non è opportuno .	4	Sono arrivata ad avere questo punto di vista perché credo che l’apprendimento di comportamenti derivi da quanto osservato soprattutto nell’ambito familiare o di riferimento in generale		Anche sulle basi di studi effettuati da molto studiosi	3	Credo sia corretta. Ma sono aperta ad eventuali posizioni contrarie	No , credo solo che ci sono opinioni basate su fonti scientifiche e altre su una super fiale conoscenza di determinati argomenti	4	Ognuno ha la propria opinione, le proprie conoscenze di base e diverse influenze familiari o sociali di riferimento	2	Perché analizzano lo stesso argomento da punti di vista differenti	4	Credo che il successo sia frutto di determinazione, costanza e impegno, indipendentemente dallo status che si occupa. Anche se possono esserci persone che risultano essere più agevolate dal loro status , a lungo termine , soprattutto in ambito lavorativo , emergono le reali capacità dei soggetti sopratutto quando basate su basi deboli.	3	Esperienza personale	Sulla mia opinione , in base a determinate esperienze vissute	3	Perché mi è capitato diverse volte di trovarmi in situazioni simili	Al solito, ritengo che non ci sia un’opinione giusta o sbagliata, ma diversi punti di vista e modi di vedere
2023-05-19 21:33:16	49	F	26	Laurea magistrale	Lm 37	106	Disoccupato/a	Celibe/nubile	Corso di specializzazione sul sostegno scolastico tfa	29.89	4	5	5	5	4	2	2	2	3	1	1	1	1	4	4	4	5	4	2	Sono d'accordo con la seconda affermazione, in quanto ognuno è libero di scegliere. È anche vero che le persone che ti circondano ti influenzano sia in positivo che in negativo.	2	Su come avrei reagito io		Sui miei valori	2	Non lo so con certezza perché non ci può essere un'unica risposta. Ci sono troppi fattori che influenzano l'abuso farmacologico.	Migliore per me è quando è supportata da fonti scientifiche	1	Cultura ed esperienza	1	Non si sarà indagato abbastanza	3	Sicuramente chi parte da uno status economico alto è facilitato nel raggiungimento del successo perché avrà più risorse a disposizione. Ciò non toglie che se non c'è l'impegno e sacrificio non si raggiungerà nessun obiettivo. Chi parte da uno status sociale basso dovrà saper sfruttare tutte le occasioni possibili per diventare un uomo o donna di successo.	1	Esperienza	Esperienza	2	Si perché è sempre stato così. Essere al momento giusto nel posto giusto e si avrà successo. Indipendente da chi tu sia	Non c'è una risposta migliore dell'altra
2023-05-23 13:25:37	41	F	22	Laurea triennale	Scienze Biologiche	90	Studente/essa	Celibe/nubile	Scienze della nutrizione umana		5	3	3	3	4	4	3	5	3	1	1	5	3	5	5	5	5	5	1	L'abuso di farmaci può essere associato a fattori genetici, se i facenti parte di una famiglia soffrono di una simile patologia.	1	Punto di vista scientifico		Scientifico	2	Le certezze sugli studi possono essere confermati solo dalla ricerca scientifica	Penso possa esser definita risposta migliore quella più logica e sensata in merito a determinati argomenti.	1	Pensiero personale	2	Gli esperti si basano su ricerche che spesso non portano agli stessi risultati	3	Credo fermamente che la razza non influisca assolutamente sulla capacità di un individuo di raggiungere o meno determinati obbiettivi. Per il resto in parte il fattore socioeconomico e il luogo in cui si vive può influire a livello comportamentale e quindi in automatico a livello di opportunità.	1	Ragionamento logico	Pensiero personale	3	Assolutamente no	Le opinioni sono contrastanti e penso che in questo caso entrambi dei punti di vista possano essere corretti
2023-05-23 14:12:00	34	F	23	Laurea triennale	Laurea triennale in economia aziendale e management	105	Lavoratore dipendente	Celibe/nubile	Economia aziendale professioni d’impresa	28.2	4	5	5	5	4	4	4	2	3	3	3	3	2	5	5	5	5	5	1	Io non sono una persona che tende facilmente ad assumere farmaci, solo in casi estremi ne assumo e non condivido l’abuso che fanno alcune persone.	2	Perché penso che solo in casi necessari vanno assunti.		Sul fatto che in futuro potrò avere bisogno di farmaci e il mio corpo non li accetti del tutto e quindi poi dovrei ricorrere a farmaci più pesanti.	2	Non credo sia corretta, però per il mio punto di vista ritengo sia un’ottima valutazione.	Io credo che ognuno abbia la propria opinione e a sua volta ognuno ritiene che la propria sia giusta.	4	Perché ci sono persone che a volte si creano dipendenze da farmaci e ritengono sia corretto continuare ad assumerne facilmente.	2	Perché da esperti ritengono che non sia un bene.	3	Secondo me i questi fattori possono influenzare ma non del tutto, perché anche chi si trova in una situazione socio-economica più svantaggiata con le proprie capacità e con determinazione può arrivare a raggiungere gli stessi successi di un individuo che si trova in una situazione migliore.	4	Arrivò a questo punto di vista perché ho avuto modo di conoscere persone che sono partite da 0 e sono riuscite ad ottenere gli stessi obbiettivi di chi si trovava in una situazione più vantaggiosa.	Su alcune vicende che ho conosciuto.	2	Ritengo sia corretta perché ritengo che nella vita non bisogna mai arrendersi e con impegno e determinazione si può raggiungere tutto.	Secondo me è tutta questione di punti di vista, per me la situazione migliore è quella dei coraggiosi, di chi non molla e segue la propria strada.
2023-05-23 14:31:24		M	23	Laurea triennale	Tecnologie agrarie	102	Libero/a professionista	Celibe/nubile			4	4	4	3	3	1	1	2	1	4	2	5	1	3	3	3	5	5	2	Non ho un’opinione fondata poiché non ho conoscenze a riguardo. Penso che gli studiosi possano approfondire questi diversi aspetti anche soffermadosi su dati divergenti	1	Riflettendo		Sul mio pensiero	2	No	Bisogna approfondire gli studi. Per migliore intendo quella più aderente alla realtà	1	Bisogna ancora fare tanta ricerca	1	Idem sopra	3	Sicuramente lo status socio economico e l’ambiente che ti circonda possono alcune volte essere un vantaggio, ma non penso che il successo sia influenzato dalla razza e in ogni caso anche se lo status socio economico è basso la determinazione è necessaria per raggiungere i propri obiettivi	3	Facendo riferimento ad alcune esperienze personali	Esperienza personale	1	Sì, se si valutano le condizioni iniziali delle persone che hanno raggiunto mete importanti anche partendo da zero	Non lo so
2023-05-23 14:58:02	46	F	23	Laurea triennale	Laurea in scienze del servizio sociale	102	Studente/essa	Celibe/nubile	Scienze cognitive, psicologiche, pedagogiche e studi culturali	29.8	5	5	4	3	5	4	3	1	3	5	3	5	1	5	5	5	5	5	1	Che non ho le competenze in materia per poter rispondere.	2	Confrontando il mio sapere con quello che è il quesito		Su ciò che só e apprendo	2	Si, perché senza delle conoscenze non riuscirei ad esprimere un giudizio.	La risposta al primo quesito è no, non direi mai che un'opinione è migliore di un'altra, soprattutto perché secondo me non esiste risposta migliore rispetto a un altra. Per me migliore è soltanto un modo per screditare l'altro.	3	Secondo me dipende da quanto si è influenzati dai vari ambiti, familiari, scolastici e sociali etc.	3	Anche qui secondo me entrano in gioco i diversi ambiti che influenzano le nostre emozioni e pareri.	2	Che secondo me non è vero, esistono anche le ingiustizie.	1	Per esperienza personale	Sulla mia esperienza personale	1	Si, perché ci sono passata e so quanto può far male/dare fastidio	Non esistono risposte giuste o sbagliate per me è soprattutto una risposta non è meglio di un'altra. Per me il termine migliore è un termine discriminatorio
2023-05-23 15:02:25	39	F	28	Diploma superiore	Diploma di Istituto Tecnico Settore Economico indirizzo “Amministrazione, Finanza e Marketing” articolazione “Sistemi Informativi Aziendali”	85	Lavoratore dipendente	Celibe/nubile	Economia aziendale e management	26.32	5	4	5	4	5	2	1	1	2	1	1	3	1	5	3	3	5	4	2	Secondo me, l'abuso di farmici è una scelta. Sono consapevole che abusare di un determinato farmaco può causare problemi, per tale motivo devo provare ad usarne il meno possibile.	2	Pensiero personale		Vita vissuta	3	No. Basandomi su esperienze personali, non posso essere sicura al 100%. Naturalmente, la certezza è più probabile che la abbia chi ha condotto studi scientifici su diversi campioni	No, perché nessuno può mai essere sicuro al 100% del proprio pensiero	3	I pensieri cambiano in base alle esperienze di vita personali	3	Potrebbero aver ragione al 50%, ognuno in base allo studio che ha condotto	5	Penso che nella vita la giusta dose di determinazione e autostima possa aiutare ad avere successo. Ovviamente, trovarsi in una posizione socio-economica migliore è un ottimo trampolino di lancio. Ad esempio, c'è chi non può affrontare un percorso di studi specialistico per mancanza di fondi economici. Oppure chi abita in un luogo in cui non è sfruttabile il proprio interesse lavorativo	1	Pensiero personale	Esperienze di vita	3	No, ovviamente. Baso il mio pensiero sulle mie esperienze	No, non si può avere la certezza che un'opinione è giusta e l'altra è sbagliata
2023-05-23 16:14:38	16	F	25	Diploma superiore	Diploma liceo musicale	70	Disoccupato/a	Celibe/nubile			3	4	4	5	4	3	5	1	1	3	3	3	1	5	5	5	5	5	2	Secondo me l’abuso di farmaci è causato principalmente per uno status socio-economico	3	Conosco diverse persone che soffrono di questo problema e la maggior parte per il motivo espresso in precedenza.		Sulla realtà dei fatti	2	Perché ho conosciuto di persona le persone in causa.	No, ognuno da la risposta in base alle sue esperienze.	3	Perché le persone hanno modi di vedere e pensare le cose in modo diverso	2	Perché appunto si hanno dei pensieri diversi	2	Penso che il successo non sempre sia al pari con le capacità che si possiedono.	2	Lo status socioeconomico, razza ecc, influenzi molto il successo di una persona.	Molte volte gente compentente è senza lavoro solo perché non è nel posto giusto.	3	No non posso saperlo con certezza è solo un mio pensiero	No, rispetto sempre le opinioni diverso delle mie.
2023-05-23 20:29:01	44	M	23	Laurea triennale	Laurea in infermieristica	106	Lavoratore dipendente	Celibe/nubile			4	3	3	3	3	3	4	1	2	1	2	5	1	4	4	2	4	1	1	Con la mia opinione mi ritrovo più sulla seconda parte. Ovvero che l’abuso di farmaci sia una scelta.	5	Arrivo a questo punto di vista perché, essendo un infermiere mi occupo, in qualche modo, di farmaci e della sua somministrazione.		Perché l’abuso dei farmaci, diverso dalla dipendenza è: quando un paziente o comunque una persona, non segue volontariamente la prescrizione medica alterando le dosi a suo piacimento.	3	Si, posso dire che la mia opinione sia corretta perché mi trovo informato su questo argomento.	Può capitare che un’opinione sia gusta mente l’altra no e può capitare che una sia migliore dell’altra. In questo caso intendo che sia migliore quella che più si basa sulle evidenze scientifiche.	3	Alcune persone possono non trovarsi d’accordo perché basano le sue affermazioni su esperienze differenti.	4	Le affermazioni degli esperti si basano su delle ricerche. Per cui, qualora non dovessero trovarsi d’accordo penso che sia dovuto a diverse modalità di condurre questi studi.	3	Penso che le capacità e la determinazione stiano alla base di tutto e senza di quelle al di là delle condizioni di una persona non si va da nessuna parte. Però in alcune situazioni lo status può essere un fattore che può dare una spinta per arrivare al successo.	3	Con gli anni ho maturato questo punto di vista perché ho assistito in prima persona al cambiamento del corso degli eventi per agevolare delle persone con una condizione più agevolata.	Come dicevo, baso queste affermazioni su delle vicende che ho vissuto in prima persona.	4	Non lo so con certezza perché faccio riferimento a delle esperienze personali.	Un’opinione può essere giusta e l’altra no, come una può essere migliore dell’altra. Per migliore intendo quella che più viene spiegata in modo più razionale.
2023-05-23 23:28:33	26	M	20	Diploma superiore	Liceo scientifico	76	Lavoratore dipendente	Celibe/nubile			4	4	4	4	4	2	2	1	1	3	1	5	1	5	5	5	5	5	2	Sicuramente incidono i fattori genetici ma anche le esperienze possono incidere	1	Esperienza		Esempi quotidiani	1	Sì, se gli studiosi confermeranno un’ipotesi simile alla mia	Sì, dipende dall’evidenza scientifica	1	Bisogna approfondire le ricerche	1	Idem	2	La mia opinione è che la determinazione, l’impegno e il sacrificio sono indispensabili lo status socio economico molte volte incide positivamente ma la razza assolutamente no	1	Esperienza personale	Esperienza	2	Sì, perché tante persone che sono partite da zero hanno raggiunto io successo	Possiamo avere punti di vista diversi
2023-05-29 20:21:29	57	F	22	Diploma superiore	Diploma di maturità	72	Lavoratore dipendente	Celibe/nubile			4	3	3	4	4	3	5	1	1	3	1	4	1	5	3	3	4	3	1	Credo dipenda dalle abitudini familiari	3	Attraverso l’esperienza personale		Dal fatto che alcune abitudini familiari potrebbero essere causa di influenza su un membro della famiglia	3	No, perché credo sia del tutto personale	No perché ognuno basa l’opinione sulla propria esperienza, quindi credo non ci sia opinione giusta o sbagliata	1	Dipende dall’esperienza personale	1	Ognuno ha la propria teoria	2	Credo che dipenda dalle capacità dell’individuo ma lo status socio economico potrebbe influenzare l’opportunità di successo dell’individuo	2	Attraverso diverse situazioni anche esterne	Sul fatto che ogni individuo nonostante abbia capacità potrebbe essere ostacolato da diversi tipi di fattori	3	No perché ognuno ha la propria opinione	Ognuno ha diverse opinioni
2023-05-29 21:46:21	56	M	25	Diploma superiore	Ragioneria	62	Lavoratore dipendente	Celibe/nubile			4	3	3	4	4	3	4	2	1	4	1	4	1	4	3	3	5	3	2	Credo sia una scelta che può essere influenzata dall’ambiente familiare	3	Dall’esperienza personale		Sul fatto che l’ambiente familiare può influenzare l’individuo che ne fa parte	3	No perché dipende dall’esperienza	No perché ognuno ha la propria opinione	1	Dipende dalle diverse esperienze	1	Ognuno ha la propria teoria	3	Credo che il successo di un individuo sia dato dalle proprie capacità ma lo status socioeconomico potrebbe essere a volte fattore di ostacolo	2	Attraverso diverse esperienze, anche esterne	Sul fatto che ogni individuo può avere delle capacità ma spesso potrebbe essere ostacolato da diversi fattori e pertanto non sviluppare le proprie capacità	3	No	No perché ognuno ha la propria opinione
2023-05-30 09:17:48		M	24	Diploma superiore	Diploma superiore liceo scientifico scienze applicate	80	Lavoratore dipendente	Celibe/nubile			5	4	4	4	4	3	3	2	1	2	1	4	2	5	4	4	5	4	3	Condivido il pensiero del primo gruppo di ricercatori e anche del secondo. Entrambi dicono la reale verità secondo me.	2	L'abuso può avvenire anche per una ricerca di gratificazione, o per condizionamenti sociali		Sunepisodi reali nella vita di tutti i giorni	3	No, perché i fattori che portano alla abuso sono molteplici.	Non c'è migliore o peggiore, semplicemente punti di vista differenti.	1	In base ai propri pensieri, o alle proprie vicende personali.	4	Perché anche con vari studi effettuati non è così immediato arrivare ad una conclusione, anche per via dei molteplici fattori che portano ad abusare di farmaci.	2	Io sono del parere che ognuno può fare successo grazie Alla propria determinazione e capacità, indipendentemente da attori come razza status socio economico ecc	3	Basta guardare il mondo di oggi, dove ormai il successo sembra farlo chiunque anche senza avere capacità straordinarie.	Su avvenimenti e sull andazzo delle società	2	No perché ognuno la pensa a proprio modo.	Semplicemente ognuno ha la sua idea.
2023-06-01 20:52:12	54	F	23	Diploma superiore	Diploma	100	Studente/essa	Celibe/nubile	Infermieristica	28	5	5	5	5	5	5	5	5	5	5	5	5	5	5	5	5	4	5	2	Secondo me dipende da fattori genetici	1	Da quello che ho visto .		Esperienza fatta nel tirocinio a contatto con chi ha sofferto di queste dipendenze	1	Assolutamente i punti di vista non sono oggettivi	Assolutamente no	1	Basata dall' esperienza	1	Perché gli oggetti di studio sono diversi	2	Secondo me una persona attraverso il duro lavoro se vuole può raggiungere qualsiasi obiettivo	4	Ho visto persone che appartenevano a status sociali bassi raggiungere occupazioni di certo sociale elevato attraverso studio e sacrificio	Esperienza diretta	4	Assolutamente no perché non sempre è come dico io	Quella basata su dati certi
2023-06-01 21:12:59	29	F	21	Diploma superiore	Liceo	90	Studente/essa	Celibe/nubile	Scienze e tecnologie biologiche		4	4	4	3	3	2	1	1	1	1	1	5	1	4	4	3	4	3	2	Io penso che i fattori genetici contribuiscano in parte a questo problema.	2	Poiché conosco persone con legami di parentela che soffrono di questo problema.		Forse chi è abituato a prendere farmaci presenta una maggiore tolleranza a questi e quindi si procede con farmaci sempre più forti fino ad arrivare all’abuso.	3	Perché la mia supposizione si basa su un semplice pensiero soggettivo.	No, nessuna opinione è migliore dell’altra. Magari ce ne sarà una sempre più veritiera rispetto all’altra.	3	In base all’esperienza, agli studi o anche mediante i mezzi di informazione che si scelgono.	1	Poiché ognuno ha una visione propria su tutto.	2	Io penso che ad oggi ognuno può mostrare le proprie capacità indipendentemente da tutto.	3	Perché con i social di oggi con un solo video si può diventare globalmente noto, indipendentemente da tutto.	Sulla mia esperienza.	4	Penso possa essere corretta perché sono a conoscenza di persone diventate di successo mostrando le proprie capacità.	In questo tipo di questioni possiamo essere di fronte a un’opinione giusta è una sbagliata poiché oggigiorno non ci si deve porre il problema della diversità.
2023-06-01 21:17:57	28	F	49	Diploma superiore	Magistrale	60	Lavoratore dipendente	Sposato/a			5	4	5	5	5	3	3	1	1	2	1	5	1	4	5	5	5	5	1	Secondo me l'abuso di farmaci dipende in gran parte da fattori genetici	1	Situazioni viste nel corso degli anni		Esperienze	2	Non posso esserne sicura, ma perché sono punti di vista personali	In tutte le opinioni divergenti ci può essere una migliore dell'altra, per me rimane la migliore l'opinione che condivido	1	Perché ognuno di noi ha una propria testa pensante	2	Perché come in tutti i gli studi scientifica effettuati ci sono i sostenitori di alcune teorie altri di diverse	2	Il successo secondo me dipende molto dallo status socio economico razzaa ecc...	1	Tramite i social e media	Statistiche seguite il televisione	2	Sono certa perché seguo molto il tema	Anche se divergono l'opinione che condivido resta la migliore per me, e la ritengo migliore perché è quella che penso
2023-06-06 12:48:47	60	M	30	Diploma superiore	Diploma di agrario	60	Lavoratore dipendente	Celibe/nubile			3	3	4	5	4	4	1	5	5	5	4	5	1	5	4	3	5	4	4	Credo che gli studi portati avanti dai ricercatori in parte sia vero, in merito al fattore genetico, ma penso che l’altra tesi, riguardo alla scelta di abusare dei farmaci sia comprensibilmente un dato reale, perché molto spesso vicende familiari o il nostro status psicologo, porta le persone ad averne bisogno e quindi ad abusare.	1	Su dati che vengono forniti costantemente da fattori oggettivi esterni alla nostra società.		Ripeto mi baso su fattori oggettivi	3	Non posso sapere con certezza che la mia posizione sia completamente corretta, ma non credo nemmeno sia sbagliata perché la diffusione e l’abuso di farmaci, è un dato reale, perché la vita molto spesso è diventata ingestibile e quest’ultimi a chi ne fa uso, da sollievo aiutandoli, sbagliando purtroppo.	Non c’è opinione migliore o peggiore. Un opinione in quanto tale deve essere sempre rispettata.	4	Perché può essere che alcune persone considerano questo argomento su diversi punti di vista. Forse per questo emergono opinioni contrastanti	3	Gli esperti molto spesso conducono ricerche oggettivamente reali rispecchiando la realtà è approfondendo i dati, altri si basano si su dati oggettivi ma minizzano il problema.	4	Credo che ognuno di noi può avere successo nella propria vita se ci si impegna duramente, perché nulla è scontato, e tanto meno nessuno ti regala niente. Ma credo anche che fattori socio economico possano influire decisamente, aprendo strade a volte irraggiungibili, dando l’opportunità di studiare meglio di altri. Per quanto riguarda altri fattori, quali la razza, ci sono ancora realtà di forte d…	1	Un opinione personale. Mio punto di vista	Su esperienze reali ed anche personali	3	No non posso saperlo, ma credo che non mi sbaglio completamente.	Non c’è opinione migliore o peggiore. Ognuno di noi ha diritto ad espedire la propria idea giusta o sbagliata che sia.
2023-06-06 14:03:29	61	F	25	Diploma superiore	Maturità Classica	90	Studente/essa	Celibe/nubile	Giurisprudenza		5	4	4	4	3	3	1	1	3	1	1	5	1	5	3	3	5	4	5	Gli studi portati avanti dai ricercatori in merito a questo tema, a volte possono concordare tra loro, a volte essere contrastanti. Credo che molto spesso però bisogna attenersi all’oggettività dei fatti. In quanto l’uso di farmaci si può dipendere da fattori genetici, avendone bisogno, ma il più delle volte, diventa un abuso, cadendo ahimè nella dipendenza. Questo succede perché la società di og…	3	Sono arrivata a questo punto di vista in base a ciò che vedo e ascolto ogni giorno. Su dati purtroppo reali ed oggettivi.		Ripeto su delle mie deduzioni puramente personali.	4	Non posso sapere con certezza se la mia posizione sia corretta, ma non credo neppure sia completamente sbagliata, perché purtroppo rispetta la società in cui oggi viviamo.	Non c’è opinione migliore o peggiore. Un opinione in quanto tale deve essere rispettata giusta o sbagliata che sia. A volte un opinione può essere considerata migliore quando guarda con attenzione il problema. Ma ripeto un opinione è solo un opinione, nulla di più o di meno.	5	È possibile certamente. Anzi deve essere così, viviamo in un paese democraticamente libero, ed ognuno di noi ha diritto ad esprimere il proprio punto di vista, e il più delle volte non coincide con quello di un altro, com’è giusto che sia.	4	È possibile perché molto spesso le ricerche che vengono condotte dagli esperti, alcune delle volte analizzano seriamente l’argomento trovando una soluzione al problema, quindi condotta oggettivamente, altri valutano la questione solo in un superficie, ahimè minimizzandola.	5	Credo che ognuno di noi possa avere successo nella propria vita se ci si impegna duramente e seriamente, per perseguire qualunque tipo di obiettivo. Questo perché non solo è scontato che dal nulla viene niente, ma anche perché nessuno ti farà sconti o tanto meno ti regalerà un qualcosa. Ma credo anche che molto spesso condizioni socio economiche possano influire molto, dando molte più opportunità…	2	Su dati oggettivamente reali.	È un punto di vista puramente personale, ma credo, anche, molto condiviso!	2	Non posso sapere con certezza se la mia posizione sia corretta o meno, ma sono fermamente convinta delle mie idee, perché molto spesso in molte situazioni mi sono ritrovata personalmente.	Non c’è opinione migliore o peggiore. È un opinione, e in quanto tale deve essere rispettata, qualunque essa sia.
2023-06-09 11:45:38	55	F	22	Diploma superiore	Amministrazione finanza e marketing	65	Disoccupato/a	Celibe/nubile			5	4	3	4	4	1	4	1	2	3	1	5	1	5	5	4	5	4	1	Mi trovo d’accordo con il secondo gruppo di studiosi	2	Ritengo che ognuno sia responsabile della propria individualità		Ritengo che, nonostante l’ambiente in cui vive, un individuo possa comunque appellarsi alla sua capacità di giudizio	1	No, è pur sempre un punto di vista	No, non posso affermarlo. Il mio vissuto mi porta ad avere questo pensiero, ma non tutti hanno il mio stesso vissuto. Ciò che io ritengo “migliore” non è detto sia “migliore” anche per un’altra persona, con appunto un vissuto diverso.	3	Non tutte le persone hanno le stesse esperienze di vita, che ti portano a maturare un’opinione.	4	Elementi che io considero maggiormente rilevanti non sono gli stessi elementi ritenuti rilevanti da alcuni studiosi.	2	Ritengo che il successo sia influenzato da vari fattori che comprendono sia le capacità personali che fattori socio-culturali, ambientali ecc.	4	Le capacità personali, senza una stabilità economica di partenza, non possono garantirti un buono status socioeconomico in futuro. Allo stesso modo, non può garantirlo una stabilità economica di partenza senza le capacità personali.	Ho preso ad esempio la tetralogia “L’amica geniale” di Elena Ferrante.	3	Esprimo una mia opinione, può essere corretta come non esserlo.	Andando ad analizzare varie esperienze è possibile notare quale delle 2 sia più frequente
2023-06-12 17:45:22	51	M	22	Diploma superiore	IPAA	70	Lavoratore dipendente	Celibe/nubile			4	4	4	4	3	1	5	2	1	3	1	5	1	4	5	3	4	4	1	Io non sono informato	1	Non conosco questo argomento		Niente	1	.	Devono fare più ricerche	1	Non lo so	1	Devono ancora approfondire le ricerche	2	Io penso che la determinazione è sempre la cosa più importante perché molte persone sono partite da zero e hanno raggiunto lo stesso grandi risultati	3	Esperienza	Perché nel mondo ci sono artisti e atleti importanti che sono partiti da zero e i soldi e la razza non centrano	1	Si perché si può vedere molte persone sono la dimostrazione	Per migliore in questo caso possiamo dire che è quella che rispecchia di più la realtà e quindi possiamo dire quale opinione è migliore
2023-06-12 17:56:33	52	M	21	Diploma superiore	Alberghiero	67	Lavoratore dipendente	Celibe/nubile			4	3	3	4	3	3	3	4	1	2	1	5	1	3	5	4	4	5	1	Dipende dalle scelte	1	Mio punto di vista		La vita in generqle	1	No	Non lo so	2	Abbiamo tutti un pensiero diverso	1	Non lo so	2	Alcuni fattori possono influenzare ma dobbiamo sempre impegnarci ed essere determinati per raggiungere i nostri obiettivi	1	Esperienza	Esperienza	1	Si perché lo dimostrano i fatti	Dipende dal punto di vista
2023-06-12 18:12:38	53	M	22	Diploma superiore	ITIS	76	Lavoratore dipendente	Celibe/nubile			4	4	5	5	5	3	3	1	1	3	1	5	1	5	5	5	5	5	2	Sicuramente ci sono più fattori che possono incidere sia genetici che esperienze familiari	1	Riflettendo		La vita	1	No perché non sono un esperto	Che è stata dimostrata dagli scienziati	1	Perché abbiamo esperienze di vita diverse	1	Si devono confrontare di più	3	Penso che avere una buona base economica da cui partire può aiutare a raggiungere il successo ma se manca la determinazione non si arriva da nessuna parte con i soldi tutti possiamo fare tutto ma sono pochi che si impegnano veramente e partano da niente	2	La vita	Esperienze guardano anche a chi ha raggiunto il successo	2	No tutti hanno un pensiero diverso	Dipende dalla situazione
2023-06-12 18:35:07		M	23	Laurea triennale	Scienze e tecniche psicologiche	104	Studente/essa	Celibe/nubile	Psicologia clinica e della salute nel ciclo di vita	25.47	4	4	4	4	4	1	3	1	1	1	1	5	1	5	5	5	5	5	5	Nonostante io non sia abbastanza informato rispetto all’argomento. Il mio punto di vista a riguardo è che la componente genetica possa essere un fattore predisponente ma l’esperienza familiare è una variabile altamente influente sul sistema familiare. Rispetto allo status socio economico penso che questo possa essere poco influente se pensiamo al fatto che molte medicine possano essere comprate s…	3	Riflettendo sulle due ipotesi		Conoscenze relative al mio corso di studi	2	No perché è mio punto di vista senza basi scientifiche	Dipende dalle conoscenze. La risposta migliore può essere dimostrata solo dalla popolazione scientifica.	1	Hanno sicuramente conoscenze diverse	2	Probabilmente è necessario che i ricercatori approfondiscano ancora la tematica.	3	Di sicuro sono tutte variabili che possono determinare la vita e il percorso di un individuo, in particolar modo le variabili ambientali ed economico, ma credo che in ogni caso la determinazione e la passione siano le variabili che più di tutte spingono l’individuo verso il successo.	3	Riflettendo sulla mia personale esperienza di vita	Esperienza personale	3	Sì perché gli studi lo possono dimostrare	Per migliore intendo quella che più si avvicina alla realtà dei fatti, quindi anche in questo caso
2023-07-14 14:20:12		F	29	Laurea triennale	Scienze e tecniche psicologiche	111	Studente/essa, Libero/a professionista	Celibe/nubile	Psicologia clinica e della salute nel ciclo di vita	29.09	5	5	5	5	5	3	2	1	2	1	1	3	3	5	5	5	5	5	1	sono più d'accordo con la seconda opinione	1	in base alle mie esperienze di vita (es pazienti visti)		in base alle mie esperienze di vita (es pazienti visti)	3	no, perché non ho mai approfondito la letteratura scientifica al riguardo	non esistono opinioni giuste o sbagliate ma punti di vista.	1	mancanza di informazioni e di capacità di vedere il punto di vista dell'altro	1	incapacità di vedere il punto di vista dell'altro	1	la prima	1	in base alle mie esperienze di vita	la mia storia personale mi insegna questo	4	diciamo che i risultati parlano chiaramente in questa situazione. anche molte storie di successo di personaggi noti dello spettacolo/imprenditoria parlano chiaramente di questo	non esistono opinioni giuste o sbagliate ma punti di vista.
2023-07-31 09:08:22		M	22	Diploma superiore	Scienze umane	75	Studente/essa	Celibe/nubile	Scienze delle formazione	25.5	4	3	4	4	4	2	1	1	1	1	2	5	3	3	3	3	3	3	1	Io sono d’accordo con la seconda affermazione	3	3		Perché penso che sono le esperienze ad influenzare le scelte della nostra vita e dipende anche dall’educazione ricevuta in famiglia	2	No perché non ho il modo per verificarlo	Dipende se è stato dimostrato per migliore possiamo intendere la più vera e dimostrata	3	Sempre perché condividono esperienze diverse	1	La ricerca è vasta	2	Penso che la seconda opzione sia importante perché anche se sei determinato ma la tua posizione economica o lo svantaggio socio culturale non ti consento di andare avanti avrai meno opportunità	2	Pensando alla vita in generale	Esperienze	3	No perché magari per me è così per altre persone no	Per migliore in questo caso nessuna solo in base alle proprie idee
31/07/2023 9.08.23		M	22	Diploma superiore	Scienze umane	75	Studente/essa	Celibe/nubile	Scienze delle formazione	25.5	4	3	4	4	4	2	1	1	1	1	2	5	3	3	3	3	3	3	1	Io sono d’accordo con la seconda affermazione	3	Riflettendo		Perché penso che sono le esperienze ad influenzare le scelte della nostra vita e dipende anche dall’educazione ricevuta in famiglia	3	No perché non ho il modo per verificarlo	Dipende se è stato dimostrato per migliore possiamo intendere la più vera e dimostrata	3	Sempre perché condividono esperienze diverse	1	La ricerca è vasta	4	Penso che la seconda opzione sia importante perché anche se sei determinato ma la tua posizione economica o lo svantaggio socio culturale non ti consento di andare avanti avrai meno opportunità	3	Pensando alla vita in generale	Esperienze	3	No perché magari per me è così per altre persone no	Per migliore in questo caso nessuna solo in base alle proprie idee
28/08/2023 17.47.54	63	F	24	Diploma superiore	Liceo scientifico	100	Studente/essa	Celibe/nubile	Medicina e chirurgia	29	4	3	3	3	3	2	1	1	3	1	1	2	3	5	4	4	5	3	2	Penso che entrambe le condizioni concorrano allo sviluppo di una dipendenza/abuso	1	Studi		Studi fatti	3	No	Si in base a ricerche si può dire una è meglio dell’altra	3	Credenze differenti	2	Nessuna certezza scientifica ancora confermata	1	Sono d’accordo con la seconda opinione	2	Non si hanno sempre lei opportunità	Evidenze sociali ed economiche	1	No	Probabile
28/08/2023 18.27.14	71	M	21	Diploma superiore	diploma in biotecnologie sanitarie	100 e lode	Studente/essa	Celibe/nubile	infermieristica	25.5	5	4	4	4	4	2	2	2	1	3	1	5	1	5	3	3	4	4	4	l’abuso di farmaci, penso sia un argomento complesso, molte persone ne abusano avendo già di base depressione, alcuni di tipi di malattie, tossicodipendenza. Sempre secondo la mia opinione non trovo una correlazione tra l’abuso di farmaci tra più componenti di un nucleo familiare per le vicende vissute.	1	studiando		su studi fatti, tra cui appunto farmacologia, anche se in parte psicologia clinica	4	no non posso sapere con certezza che la mia posizione su questo tema sia corretta perché non ho sufficienti strumenti per rispondere.	se entrambe le persone non hanno gli strumenti per parlare con certezza allora nessuna delle due opinioni è più giusta dell’altra, ma se qualora una delle due avesse strumenti sufficienti e studi per parlare e conosce l’argomento e di cosa intendi allora si che una è migliore dell’altra. Per migliore intendo quella che meglio descrive e si avvicina alla realtà della questione.	3	Perché ognuno ha un punto di vista diverso per vedere le cose, o qualche persone sono anche coinvolte in alcune di queste vicende e non analizzano correttamente la situazione	2	Perché ognuno ha una partenze di base diversa, chi parte che devono esserci in comune fattori genetici chi invece fattori familiari di vivende	2	penso che sono veramente poche le persone che emergono per il proprio talento, sono d’accordo con la seconda parte del dilemma.	3	Per storie ascoltate, vissute c’è sempre quello/a ragazza/o che è parente di, conosce a	esperienza. personale	5	no non posso saperlo con certezza, ma si sa che sono più i figli di che hanno successo	se entrambe le persone non hanno gli strumenti per parlare con certezza allora nessuna delle due opinioni è più giusta dell’altra, ma se qualora una delle due avesse strumenti sufficienti e studi per parlare e conosce l’argomento e di cosa intendi allora si che una è migliore dell’altra. Per migliore intendo quella che meglio descrive e si avvicina alla realtà della questione
28/08/2023 19.10.46	76	F	20	Licenza media, Diploma superiore	Diploma liceo classico	78	Studente/essa	Celibe/nubile	Infermieristica	27	3	3	3	3	2	1	1	1	2	1	1	4	1	4	4	5	5	4	2	L’abuso di farmaci per me è una scelta personale	1	Esperienze personali		Esperienze personali	3	No, perché ognuno di noi pensa in maniera differente	No, nessuna opinione è migliore di un’altra. Ognuno è libero di pensare e agire come meglio crede	1	Non lo so	1	Non lo so	3	Per me entrambi i fattori influiscono sulle opportunità di un individuo	3	Secondo me non basta essere solo bravo purtroppo, si devono avere giusti agganci, conoscenze quindi di conseguenza un buono status socioeconomico (sopratutto)	È un mio pensiero personale	1	No	No
28/08/2023 19.20.47	74	M	23	Diploma superiore	Tecnico di laboratorio	78	Studente/essa	Celibe/nubile	Infermieristica	25.5	4	3	4	3	4	4	2	1	2	3	1	4	2	4	4	3	5	3	5	L’abuso di farmaci a lungo andare crea problemi di resistenza o adattamento al farmaco, quindi inefficacia di quest’ultimi L’aumento delle patologie ereditarie e le cure casalinghe sono sicuramente fattori di rischio	1	Studi scientifici		Considerazioni personali	5	No, esistono diverse variabili, l’abuso dei farmaci potrebbe essere anche correlato all’aumento della vita media e quindi delle patologie che necessitano trattamento farmacologico	L’abuso è una questione multifattoriale, per opinione migliore se ne potrebbe intendere una più completa possibile tramite studi sulla popolazione	2	Dati e teorie diverse	3	Non tutti possono avere stesse teorie e stesse opinioni, fa parte del progresso analizzare ogni punto di vista	3	Forse in passato era più facile costruirsi un futuro dal nulla col duro lavoro, oggi è sicuramente più facile avere successo partendo da una buona base economica o attraverso social	3	Andamento sociale	Sui personaggi di successo di oggi e ieri	3	Non credo, ognuno può dare più valore al duro lavoro o a i soldi della famiglia di provenienza	Anche qui non pensò esista un opinione univoca, ognuno dà importanza a fattori diversi
28/08/2023 19.22.36	75	F	21	Diploma superiore	Diploma superiore liceo scientifico	100	Studente/essa	Celibe/nubile	Infermieristica	26	3	3	3	4	3	2	1	1	1	2	1	4	3	4	4	3	4	4	5	L’abuso di farmaci è sicuramente legato a fattori genetici , ma al tempo stesso sono molti i casi in cui si tende a farne abuso anche per non conoscenza , ovvero , ogni qual volta si presenti un malore anche minimo , si assume il farmaco per avere tregua e benessere , e si tende a mettere in atto questo atteggiamento più e più volte senza tenere in considerazione anche quelli che sono gli effetti…	3	Sulla base di quanto visto e sentito		Esperienza personale	3	No	Non credo che ci sia un opinione giusta e una sbagliata , tuttavia ci può essere un opinione migliore di un altra ; perché basata su fatti concreti , su ricerche scientifiche	4	Anche in base a quello che è il proprio vissuto , status socio economico , ognuno ha il suo modo di vedere le cose e di conseguenza opinioni e idee differenti	2	Basandosi sul proprio punto di vista in primis , e anche su quelle che sono le proprie esperienze , le ricerche	4	Credo che non tanto la razza quanto lo status socio economico influenzi la capacità di un individuo di avere successo , poiché nonostante le abilità , a mio parere bisogna avere anche un supporto seppur minimo , per poter fare investimenti , per fare ricerche , per affermarsi	4	Sulla base di quanto ho sentito e visto	Informandomi su internet , sono tantissimi i personaggi che hanno avuto modo di affermarsi e di avere successo basandosi sulle proprie abilità	1	No	Si
28/08/2023 19.32.56	78	F	22	Diploma superiore	Diploma liceo scientifico G. Seguenza	85	Studente/essa	Celibe/nubile	Infermieristica	27	5	5	4	4	5	1	3	2	3	1	1	4	1	5	5	5	5	4	5	Le persone dovrebbero documentarsi a fondo prima di fare abuso di farmaci. Già intrinsecamente il termine “abuso” non allude a nulla di positivo. Qualora le persone non abbiano capacità di riconoscere dei limiti in tal senso, è opportuno che vengano aiutati e supportati ed educarli per suffragare tutti gli aspetti collaterali.	3	Mi piace riflettere sugli aspetti umanistici		Testimonianze lette	5	No, perché non ho le competenze. Tuttavia mi limito ad esprimere un mio modesto parere	Non c’è un “giusto” o un “sbagliato” quando si hanno punti di vista diversi. Tranne che si tratti di salute. E quindi intercettati i rischi, le complicanze basati su evidenze scientifiche, può prevalere un’idea piuttosto che un’altra	1	Ignoranza e prepotenza	1	Poca umiltà ed interessi propri	2	Volere è potere, sempre. Non c’è cosa che impedisca all’essere umano di costruirsi un proprio futuro, tutto il resto sono limiti mentali.	1	Cristiano Ronaldo Pelé Elisabetta Franchi Coco Chanel Ferruccio Lamborghini Tutte persone di famiglia umile, eppure…	Che i limiti sono solo mentali	3	No, perché non né ho le competenze. Ma mi baso sulla mia esperienza e su storie di gente di successo	No. Succede
28/08/2023 19.47.27	77	F	23	Diploma superiore	Diploma superiore Liceo delle scienze umane	77	Studente/essa	Celibe/nubile	Infermieristica	23.51	4	4	3	3	3	1	1	1	3	1	1	5	1	5	5	5	5	4	4	Seppur contrastanti, riesco ad abbracciare entrambe le teorie. L'abuso di farmaci, a parere mio, può derivare da entrambe le situazioni. Quindi sia familiare che genetica.	6	Sono dell'idea che l'individuo è composto da un genotipo che potrebbe "costringerlo" all'abuso di farmaci e quindi una situazione genetica particolare che lo porta all'utilizzo di farmaci. Ma proprio il genotipo ci aiuta a generare il fenotipo, che poi è l'espressione vivente di ciò che è l'individuo e dunque tutte quelle caratteristiche, spesso anche condivise in famiglia, in quanto rispecchia u…		Esperienze personali ma anche lavorative, essendo una studentessa in infermieristica mi trovo spesso a interfacciarmi, attraverso il tirocinio, con entrambe le situazioni.	6	Potrei averne conferma solo documentandomi e leggendo i vari studi e le evidenze scientifiche che ne sono venute fuori. Al momento resta solo un punto di vista e come tale può sempre variare, non per una questione di incertezza, quanto per il fatto che chi cambia punto di vista spesso lo fa anche a seguito di vari scambi di pensiero.	Non credo ci siano punti di vista giusti e sbagliati, quanto più punti di vista "diversi" e che guardano alla questione da angolature diverse. Spesso due punti di vista apparentemente divergenti, se scambiati e controbattuti, possono portare ad un punto di vista "migliore" se non anche scoprire punti in comune. Con migliore intendo un'opinione che sia stata influenzata da più fattori di più punti…	3	L'opinione nasce dal modo in cui vedi le cose, quindi le credenze interne a noi non sono uguali a tutti.	5	Da secoli la medicina, così come ogni ambito, è composto da diversi punti di vista ed approcci contrastanti. Ritorniamo sempre all'idea che il punto di vista umano non è comune ma si crea in base alla persona ed al suo vissuto ed alle sue esperienze.	4	Abbraccio totalmente il secondo punto di vista. Non sempre chi da tutto ciò che ha a disposizione è in grado di avete successo, proprio perche spesso ciò che possiede non è abbastanza per arrivare in alto. Anche se, come in ogni cosa, ci sono le eccezioni.	3	Se da una vita il mondo è in mano ai ricchi qualcosa dovrà pur significare. Raramente chi viene da una bassa situazione socioeconomica riesce a scalare le vette del successo ed essere preso in considerazione da chi sta al di sopra di lui.	Esperienza di vita, la storia insegna pure.	6	Vedi risposta precedente	Vedi risposta precedente
28/08/2023 20.52.30	81	F	21	Diploma superiore	Biotecnologie sanitarie	100	Studente/essa	Celibe/nubile	Scienze infermieristiche	27.37	5	3	3	4	3	3	3	2	2	2	1	2	1	4	4	3	5	4	2	Dal mio punto di vista non penso sia dovuto a fattori genetici, ma trovo più veritieri gli studi svolti da altri ricercatori secondo il quale sia dovuto ad una scelta.	3	Tramite il mio pensiero e ragionamento		Sul mio pensiero	3	No perché non ho abbastanza conoscenze per affermare la mia opinione	No perché ognuno ha un proprio punto di vista e il fatto che sua diverso non vuol dire che uno sia giusto e uno sbagliato	3	Perché ognuno ha un proprio modo di pensare	3	Per lo stesso identico motivo elencato sopra	4	Penso che lo status socioeconomico e fattori ambientali influenzano il successo di un individuo	3	Secondo il mio pensiero e ragionamento e perché ancora oggi chi ha uno status socio economico più alto ha magari più opportunità rispetto ad un altro individuo	Sul mio pensiero	3	No perché questo è un mio ragionamento basato sui miei pensieri	No perché ognuno ha un proprio punto di vista e il fatto che sua diverso non vuol dire che uno sia giusto e uno sbagliato
28/08/2023 21.09.37	67	M	21	Diploma superiore	diploma perito elettrotecnico	68/100	Lavoratore dipendente	Celibe/nubile			5	5	5	5	5	1	1	1	4	1	1	1	1	5	5	5	5	5	1	.	1	.		.	1	.	.	1	.	1	.	1	.	1	.	.	1	.	.
28/08/2023 22.47.09	62	F	25	Laurea triennale	Laurea in economia aziendale	95	Studente/essa	Celibe/nubile	Economia aziendale	26	3	4	4	3	3	3	2	1	2	1	2	5	3	4	5	5	5	2	1	Sono d’accordo	1	.		.	3	No, non sono in grado di stabilire se sia corretto o meno il mio pensiero	Ognuno esprime la sua opinione non so stabilire quale sia giusta o sbagliata o migliore dell’altra	3	Secondo me Ogni persona ha idee diverse su qualsiasi argomento	1	Non so	2	Il successo è funzione delle capacità e determinazione dell’individuo	1	.	.	1	No non posso stabilirlo	.
28/08/2023 23.13.24	9	M	24	Diploma superiore	Alberghiero	67	Lavoratore dipendente	Celibe/nubile			5	5	4	4	3	1	1	2	1	5	1	5	1	5	5	5	5	5	1	La seconda	1	Mi sembra piu vera		Su niente	2	Non sono uno scienziato	Migliore quella più giusta in questo caso non lo so	1	Esperienze diverse	1	Devono studiare di più	2	Tutte e due servono	1	La vita	La vita	1	Certo perché funziona così	In questo caso è la realtà
28/08/2023 23.26.29	58	M	30	Diploma superiore	Musicale	65	Lavoratore dipendente	Celibe/nubile			5	5	5	5	4	4	3	3	1	5	1	3	1	5	5	5	5	4	1	Come per ogni abuso è una scelta	1	La vita		La vita	1	Sì perché è così	Non lo so	1	È possibile è il mondo	1	Non lo so	3	Servono entrambe le cose nella vita ma bisogna sempre essere determinati	1	La vita	La vita	1	Boh	Boh
29/08/2023 0.03.43	83	F	27	Diploma superiore	Diploma liceo scientifico	90	Studente/essa	Celibe/nubile	Scienze infermieristiche	25.5	4	4	3	3	4	2	1	1	3	2	2	5	3	4	5	4	5	3	2	Che l’abuso di farmaci dipende da esperienze familiari, status socio economico	2	Basandomi sull’idea che in realtà i fattori genetici non riescano in qualche modo a stimolare l’abuso di farmaci		Idee personali. Non conosco a fondo l’argomento	3	No perché non sono informata	In questo caso ci si deve basare su argomentazioni ricavate da studi e dati. L’opinione, secondo me, qui non può essere soggettiva ma oggettiva in quanto, appunto, oggetto di studio di ricerca	2	Perché una magari è informata, l’altra no	4	Forse perché hanno utilizzato metodi di ricerca differenti	3	In parte lo status socio economico, fattori ambientali influenzano il successo personale	3	Cercando di essere il più oggettivo possibile	Da esperienze sia personali e vissute da altri	2	No perché mi ritrovo in una situazione economica/sociale piuttosto agiata e non saprei come potrebbe essere se non fossi così privilegiata	Si secondo me una è giusta e l’altra è sbagliata
29/08/2023 1.08.28	72	F	19	Diploma superiore	Scienze Umane -Magistrale	96	Studente/essa	Celibe/nubile			5	4	3	3	4	4	4	1	3	1	2	4	1	5	5	4	5	4	3	L’abuso di farmaci molto spesso,penso possa derivare dal pensiero fisso che prendendo quei determinati farmaci si possa raggiungere subito alla conclusione della terapia in modo più rapido	1	Diverse cose accadute o vissute		Sulle esperienze vissute esternamente	4	No,in quanto ci sarà certamente uno studio con una posizione più corretta	Potrebbero non essere giuste entrambi o giuste,tutto dipende da ciò che si conosce sulla questione,e se ciò che si conosce sia realmente vero	1	Ogni mente è diversa	5	Dall’alta probabilità dei diversi studi che vengono effettuati,in quanto un gruppo di esperti potrebbe fare più studi su una parte dell’argomento,e l’altro gruppo concentrarsi su un’altra parte.	5	Il problema non si porrebbe sul fattore socio-economico,razza o fattori ambientali se non vivessimo in uno Stato dove pur di studiare hai bisogno di avere una situazione economica ben salda da poter garantire i propri studi	4	Per arrivare a certi standard di studio si ha bisogno di una buona base economica,ormai..	Ormai,chiunque abbia più disponibilità economica riesce sempre ad arrivare al successo,anche se c’è chi realmente parte da zero e ci arriva gradualmente con le proprie capacità	2	No,perché io posso avere una visione diversa dagli altri	Si
29/08/2023 1.37.45	73	M	23	Diploma superiore	Scienze e tecnologie agrarie	86	Lavoratore dipendente	Celibe/nubile			4	4	5	3	4	1	5	1	3	2	1	5	1	5	5	5	5	3	3	Penso che sia dovuto a fattori esterni e condizionamenti psichici	1	Esperienze personali		Su molteplici esperienze personali e familiari	4	No perché ognuno ha il proprio punto di vista su come sviluppare questa teoria	No, Possono essere giuste entrambe, nessuna è migliore dell’altra bisognerebbe analizzare soggetto per soggetto	3	Perché ogni soggetto ha avuto esperienze differenze su questo argomento	2	Perchè ogni esperto segue il suo pensiero logico	4	Ogni soggetto ha a disposizione una serie di fattori che portano al conseguimento del successo, ad alcuni vengono offerte le vie più facili ad altri purtroppo no	3	Esperienza personale	Guardando tutto ciò che mi circonda	2	Si perchè la condividono in molti	Ognuno ha il suo punto di vista
29/08/2023 17.32.55	79	F	22	Diploma superiore	Diploma liceo scientifico	90	Studente/essa	Celibe/nubile	Infermieristica	28	4	3	3	4	3	3	3	1	2	1	3	4	2	5	5	4	5	3	4	Credo che entrambe siano delle spiegazioni valide al problema dell’abuso di farmaci, il quale a mio parere può dipendere da più fattori anche contemporaneamente e quindi non basta considerare esclusivamente una delle due	1	Notizie, ricerche		Notizie che ho letto	4	No perché vengono condotti studi e ricerche di continuo che possono confermare o no ciò che uno pensa	In questi casi è bene avere più opinioni in quanto aiutano a considerare aspetti della problematica che magari si ignoravano	3	Alcuni possono basarsi anche su esperienze personali e dirette che cambiano da soggetto a soggetto	1	Non so	3	Sono del parere che spesso determinazione e duro lavoro da soli non sono sufficienti a raggiungere un obiettivo	1	Ricerche	Articoli	1	No	Ritengo il secondo punto di vista sia più corretto
29/08/2023 20.03.49	23	F	24	Laurea triennale	Laurea in Scienze e Tecniche Psicologiche	110 lode	Studente/essa	Convivente	Psicologia clinica e della salute nel ciclo della vita	28	5	4	5	4	4	3	3	1	2	1	1	2	1	5	5	5	5	4	3	Credo che dipenda da entrambe le cose, dando maggiore rilevanza alla condivisione di esperienze	3	L’ho dedotto da ciò che ho avuto l’opportunità di vedere e conoscere		Mia esperienza	3	No, perché credo che la certezza non sia esistente in questo ambito	Se alla base c’è una verità scientifica ci sta che una affermazione sia corretta e l’altra no. In caso contrario è pura presunzione	3	Appunto perché sono punti di vista	3	Poiché appunto sono punti di vista non basati solo su dati scientifici, ma entra in gioco la soggettività	3	Status socioeconomico e determinazione sono entrmabi fattori fondamentali, poi in base a dove si vive l’una diventa più pregnante dell’altra e viceversa.	1	Ciò che vedo	Esperienza	3	No, perché non la naso su dati scientifici	No, non esiste una opinione migliore dell’altra
01/09/2023 10.03.36	59	M	26	Laurea triennale	Economia Aziendale	89	Studente/essa	Celibe/nubile	Economia Aziendale	27.6	3	3	3	3	3	3	3	3	3	3	3	3	3	3	3	3	3	3	1	non lo so	1	non lo so		non lo so	1	non lo so	non lo so	1	non lo so	1	non lo so	1	non oo so	1	bho	bho	1	non lo so	non lo so
01/09/2023 13.21.57	64	M	25	Diploma superiore	Diploma Liceo Scientifico	60	Lavoratore dipendente	Celibe/nubile			4	5	3	3	4	3	5	1	2	2	2	5	1	4	4	5	5	4	3	Non credo sia una cosa genetica, ma uno scelta dettata da situazioni scomode	1	Film americani		.	1	Mai	Non è vero	3	Perché solo la matematica è una scienza esatta, il resto è tutto opinabile	2	Perché solo la matematica è una scienza esatta, il resto è tutto opinabile	2	chiunque con impegno e dedizione può arrivare ad avere successo nella vita	1	Esperienza personale	Idem	1	No	No
01/09/2023 15.41.43	66	M	20	Licenza media	terza media	8	Lavoratore autonomo	Celibe/nubile			3	4	4	3	4	4	2	1	3	3	3	4	2	5	5	4	5	5	4	Secondo la mia opinione, molte spesso si fa abuso di farmaci inutilmente, poiché ci auto convinciamo di averne bisogno e non riusciamo a vivere senza nemmeno per dei “problemi” futili.	1	opinione personale		.	3	No	Un’opinione non è mai migliore dell’altra, ognuno è libero di pensare ciò che più ritiene giusto	3	punti di vista differenti	2	punti di vista differenti		Penso che siamo nel 2023 e che ancora purtroppo non ci siamo abbastanza evoluti mentalmente, penso che fattori come status socioeconomico, razza e tutti questi fattori influenzino molto sulle opportunità lavorative e non di ognuno di noi.		opinione personale	opinione personale	1	no	no, un’opinione non è mai migliore dell’altra
02/09/2023 12.57.55	70	M	25	Laurea triennale	Matematica	98	Lavoratore dipendente	Celibe/nubile			5	5	5	5	5	1	3	1	1	1	1	3	1	5	5	5	5	5	4	Credo che l’abuso di farmaci non possa essere dovuto ad una condizione genetica e neanche una scelta, spesso ci sono delle condizioni di salute psico-fisica che ti portano ad abusare di alcuni farmaci	3	Ragionando su questi aspetti		La mia visione personale, pensando a cosa potrebbe provacare l’abuso di un farmaco	4	No, perché non posso dimostrarlo con l’evidenza scientifica magari gli studiosi possono confermare l’una o l’altra	Per migliore intendo quella più aderente alla realtà dei fatti, però in questo caso senza alcun dato scientifico tutte le risposte hanno pari valore perché non è possibile dimostrarle	3	Influenze e condizioni di vita diverse	4	Probabilmente bisogna approfondire aspetti della ricerca questo è indicativo del fatto che c’è ancora tanto lavoro da fare		Io credo che tutti questi fatti interagiscano tra di loro		Perché sono del parere che tutti i fattori citati possano influire nel percorso di vita di una personam	Sulla vita in generale	4	Risposta dilemma 1	Idem
02/09/2023 14.24.32	36	F	25	Diploma superiore	ITCG gemelli careri- sistemi informativi aziendali	78	Lavoratore dipendente, Studente/essa	Celibe/nubile	Chimica e tecnologie farmaceutiche	26	3	4	2	2	3	5	2	1	1	2	3	5	4	4	5	2	4	4	2	In merito a questi risultati penso di essere più d’accordo con il fatto cha fare abuso di farmaci sia prevalentemente dovuto alle tipiche abitudine familiari.	3	In prima persona ho fatto questa esperienza.		Sulla vita quotidiana.	5	No. Penso che le situazioni possono variare e possono esserci delle eccezioni: soggetti che temono eventi nei quali si manifestino reazioni avverse dopo l’assunzione di un farmaco può portare ad evitare l’uso abituale di farmaci. Tuttavia può essere un caso familiare.	No, una qualsiasi opinione non può mai dirsi essere sbagliata, purché opinione.	1	Non lo so.	4	Per la così larga vastità di casi.		Penso che Una persona con uno status socioeconomico relativamente basso ma tanta voglia di imparare, forza di volontà e concentrandosi al massimo per raggiungere l’obbiettivo possa farcela tanto quanto una persona economicamente più agiata. Con molta più fatica ma comunque può avere successo.		Da esperienze altrui effettivamente riconosciute come “successo”.	Esperienze	4	Penso sia corretta secondo il mio punto di vista perchè non sono i soldi o l’ambiente in cui a stabilire se una persona ha la capacità o meno di fare qualcosa.	No, un’opinione diversa non è sbagliata.
04/09/2023 16.11.32	8	M	23	Laurea triennale	Scienze motorie	98	Disoccupato/a	Celibe/nubile			4	4	4	4	4	1	1	1	1	2	1	5	1	5	5	4	5	5	2	Non lo so, credo dipenda dalle scelte	1	Non sono informata	1	Su niente	1	No	Non lo so	1	Non lo so	1	Boh	3	Penso che bisogna sempre essere determinati ma la condizione economica conta anche	1	La vita	La vita	1	Si perché funziona così	Ognuno dice la sua
04/09/2023 16.25.56	22	F	23	Laurea triennale	Scienze e tecniche psicologiche	104	Studente/essa	Celibe/nubile	LM-51	28	5	5	5	5	5	1	3	1	1	1	1	5	1	5	5	5	5	5	3	Penso che entrambi u fattori possano influire, anche se non conosco abbastanza l’argomento	3	Riflettendo sulla questione		Ho considerato tutti i fattori	3	No perché non sono informata	Per migliore intendo quella che è meglio dimostrata dalla popolazione scientifica	3	Anche la popolazione scientifica può avere opinioni contrastanti, le persona possono sposare l’una o l’altra ipotesi a seconda delle loro motivazioni	2	La ricerca condotta li avrà condotti a risultati divergenti	4	Tutti i fattori sono influenti nel percorso di una persona, ma credo che l’unico fattore fhe non può incidere sia la razza	3	Riflettendo	Conoscenze	3	No	Stessa risp di prima
04/09/2023 16.36.27	50	F	21	Diploma superiore	Liceo delle scienze umane	78	Studente/essa	Celibe/nubile	Scienze della formazione	25.04	5	5	5	5	3	1	3	2	3	2	1	3	1	5	5	5	5	5	4	Secondo me non sono fattori generici ma si tratta sempre di scelte come per ogni forma di abuso	3	Operando una scelta sulle due questioni		Riflessione personale	4	No perché non posso dimostrarlo con dati certi è solo una mia personale opinione	Solo se dimostrata dalla popolazione scientifica altrimenti tutte le risposte hanno pari valore, nessuna è migliore dell’altra se non per se stessi	3	Hanno sicuramente esperienze e conoscenze diverse	1	Non lo so	3	Razza no ma sicuramente ambiente, status socio economico e determinazione	3	Pensando	Riflessione personale	3	No perché è una mia opinione	Stesso ragionamento di prima
05/09/2023 2.07.03	69	F	25	Diploma superiore	Grafico	77	Lavoratore autonomo	Celibe/nubile			5	5	4	4	4	3	1	1	3	3	1	5	3	5	5	3	5	5	2	Penso che l'abuso di farmaci non è appunto un fattore genetico.	3	Attraverso un ragionamento sul fare un determinato uso di farmaci in maniera poco controllata.		Su ciò che vedo giornalmente.	3	Assolutamente no. Perché ogni persona ha il proprio pensiero.	No, non posso dire che un'opinione è giusta rispetto all'altra. Per migliore intendo che l'opinione in questo caso possa essere più corretta, più giusta rispetto ad un'altra, più buona.	3	Perché non siamo tutti uguali e ognuno di noi la pensa diversamente soprattutto su determinate cose.	2	Forse perché questo argomento viene studiato diversamente da questi esperti.	2	La mia opinione su questo problema è che ogni individuo può avere successo sui propri obbiettivi se ci mette impegno.	3	Leggendo e rileggendo tutto il dilemma.	Sull'impegno e sull'importanza di sapersi valorizzare	3	No, perché ognuno di noi la pensa diversamente, soprattutto su determinati argomenti.	No, non posso dire che un'opinione è giusta rispetto all'altra. Per migliore intendo che l'opinione in questo caso possa essere più corretta, più giusta rispetto ad un'altra, più buona.
[truncated: 101 more columns]

## Sheet: Foglio1
Informazioni cronologiche	Inserisce il codice numerico assegnato se hai partecipato all'intervista	Genere	Età	Titolo di studio	Sono una persona che pensa in maniera logica	Sono bravo a risolvere i problemi	Posso organizzare facilmente i miei pensieri	Ritengo di essere una persona che, quando pensa, ha una visione completa e precisa	Quando affrontiamo un problema i miei colleghi di solito chiedono la mia opinione perchè io sono in grado di analizzare oggettivamente la situazione	Tendo a cercare solo le prove che rafforzano le mie opinioni, piuttosto che quelle che le contraddicono	Ognuno ha il diritto di esprimere le proprie opinioni, ma io non mi preoccupo di ciò che gli altri dicono	Le attività di formazione continua sono un perdita di tempo	Le decisioni prese dall'autorità sono sempre giuste	Se possibile, io cerco di evitare di dedicarmi alla lettura	Cerco di apparire come una persona logica, sebbene non lo sia	Durante una discussione di gruppo, se è stato detto di non toccare certi argomenti, la persona non ne deve parlare	Ho paura di andare a fondo nelle cose di cui mi occupo per evitare che saltino fuori verità scomode	Ho un forte desiderio di conoscere le cose	Sono contento di riuscire a capire le idee degli altri	Mi intriga risolvere problemi difficili	Mi piace sapere come funzionano le cose	Penso di essere in grado di affrontare le sfide della vita	Qual è stato il tuo livello di benessere nelle ultime settimane?	Mi piace esplorare nuove idee	Mi piace imparare cose nuove anche se non sono immediatamente utili	Trovo affascinante apprendere nuove informazioni	Quando imparo qualcosa di nuovo, vorrei approfondire di più	Mi piace imparare su argomenti che mi sono sconosciuti	Non riesco a smettere di pensare a un problema finché non ne capisco la soluzione	Se non riesco a capire qualcosa, mi sembra fastidioso	I concetti difficili possono tenermi sveglio la notte finché non li risolvo	Mi sento frustrato se non riesco a risolvere un problema, così lavoro di più	Quando incontro un problema difficile, cerca di capirlo a fondo	epistemicscale	Il più difficile è il problema, più mi piace risolverlo	Interesse centralità valore identità	I miei valori sono parte essenziale di chi sono	Quando prendo decisioni importanti, penso a ciò in cui credo	Le mie convinzioni morali riflettono chi sono veramente	totalidentitybased		Il mio impegno di più quando in gioco c'è un premio o una promozione	Per me è importante guadagnare bene dal mio lavoro	Preferisco lavorare se qualcuno riconosce i miei risultati	Sincronizzo le mie azioni in vista di apprezzamento esterno	totalegodifensive			PRO PONTE1 CONTRO 0
19/07/2025 12.24.29	0	1	25	3	5	5	5	5	4	1	1	1	1	1	1	5	1	5	5	5	5	5	6	5	5	5	5	5	3	3	1	1	3	36	3		7	7	7	21		3	1	2	1	7			0
19/07/2025 13.25.29	4	1	23	1	4	4	2	4	2	1	2	1	1	3	1	3	1	5	5	4	5	5	8	4	5	3	3	3	4	2	2	1	5	32	2		7	5	5	17		3	3	2	1	9			0
19/07/2025 13.28.05	1	1	26	1	4	4	5	4	4	2	2	1	3	1	1	1	1	5	4	3	4	4	6	3	4	3	3	3	4	4	4	2	4	34	3		7	7	7	21		3	3	3	2	11			1
19/07/2025 13.52.39	7	1	28	1	4	3	2	5	3	5	3	1	3	1	3	5	5	5	5	5	5	3	5	3	3	3	3	3	3	3	3	3	3	30	4		7	7	7	21		4	4	2	2	12			1
19/07/2025 14.03.32	6	1	25	2	4	3	3	4	3	4	3	5	4	1	2	5	2	4	4	3	4	4	6	4	3	4	4	4	5	2	3	4	3	36	2		7	7	7	21		4	4	2	3	13			0
20/07/2025 13.06.50	8	1	19	1	5	3	2	4	5	3	4	1	3	5	4	5	5	5	5	5	5	3	6	5	5	5	5	3	5	5	5	5	5	48	4		7	7	7	21		2	4	4	2	12			0
20/07/2025 15.55.16	3	1	23	1	3	3	3	4	3	4	2	2	2	3	2	5	3	4	4	4	5	3	6	3	3	5	4	3	3	4	2	4	3	34	2		6	5	4	15		2	4	4	2	12			2
23/07/2025 12.57.07	2	1	23	1	5	4	4	4	5	2	1	1	3	1	2	4	1	5	5	4	5	4	9	5	5	5	5	5	4	3	1	2	3	38	4		6	7	6	19		3	1	1	1	6			2
23/07/2025 13.48.49	11	2	25	1	4	3	3	4	2	2	4	1	1	1	4	5	2	4	4	5	5	4	7	4	2	3	3	3	2	3	1	2	3	26	3		7	7	5	19		2	4	3	1	10			2
23/07/2025 19.23.38	9	2	25	2	4	3	4	4	4	2	3	1	3	1	1	4	1	5	5	5	5	3	6	3	3	5	3	3	5	3	2	4	5	36	2		7	6	6	19		2	3	2	3	10			1
31/07/2025 1.53.56	5	1	24	1	4	3	2	3	4	2	4	1	1	2	3	5	3	4	4	5	5	2	5	3	2	4	4	2	3	3	5	4	4	34	3		7	6	4	17		4	2	4	3	13			1
05/08/2025 12.53.06	15	2	25	2	4	4	4	4	3	4	5	1	3	1	2	5	1	5	4	3	4	3	7	4	3	3	3	3	3	4	4	4	4	35	1		7	5	6	18		3	1	3	2	9			1
06/08/2025 14.50.14	12	2	27	1	5	4	3	4	5	4	4	1	3	2	1	4	1	5	5	5	5	4	7	5	4	5	5	5	3	3	4	4	5	43	4		7	6	7	20		2	3	3	3	11			2
06/08/2025 15.24.21	14	1	24	1	5	4	3	3	3	3	2	1	3	1	1	3	1	4	4	5	4	3	8	4	3	5	3	4	2	4	2	4	4	35	3		6	7	6	19		2	3	2	2	9			1
06/08/2025 19.41.47	13	2	30	3	5	5	5	5	4	5	5	3	4	4	1	5	1	5	5	5	5	5	10	5	3	4	4	4	3	5	4	5	5	42	4		7	6	7	20		1	3	1	1	6			1
07/08/2025 13.08.26	16	1	23	3	5	5	5	5	5	1	5	1	3	1	1	1	1	5	5	5	5	5	5	5	5	5	5	5	5	5	5	2	5	47	1		7	7	7	21		1	1	4	4	10			1
19/07/2025 12.24.30	15.625	1	25	3	5	5	5	5	4	1	1	1	1	1	1									5	5	5	5	5	3	3	1	1	3	36						21						7
19/07/2025 13.25.30	16.5368	1	23	1	4	4	2	4	2	1	2	1	1	3	1									4	5	3	3	3	4	2	2	1	5	32						17						9
19/07/2025 13.28.06	17.4485	1	26	1	4	4	5	4	4	2	2	1	3	1	1									3	4	3	3	3	4	4	4	2	4	34						21						11
19/07/2025 13.52.40	18.3603	1	28	1	4	3	2	5	3	5	3	1	3	1	3									3	3	3	3	3	3	3	3	3	3	30						21						12
19/07/2025 14.03.33	19.2721	1	25	2	4	3	3	4	3	4	3	5	4	1	2									4	3	4	4	4	5	2	3	4	3	36						21						13
20/07/2025 13.06.51	20.1838	1	19	1	5	3	2	4	5	3	4	1	3	5	4									5	5	5	5	3	5	5	5	5	5	48						21						12
20/07/2025 15.55.17	21.0956	1	23	1	3	3	3	4	3	4	2	2	2	3	2									3	3	5	4	3	3	4	2	4	3	34						15						12
23/07/2025 12.57.08	22.0074	1	23	1	5	4	4	4	5	2	1	1	3	1	2									5	5	5	5	5	4	3	1	2	3	38						19						6
23/07/2025 13.48.50	22.9191	2	25	1	4	3	3	4	2	2	4	1	1	1	4									4	2	3	3	3	2	3	1	2	3	26						19						10
23/07/2025 19.23.39	23.8309	2	25	2	4	3	4	4	4	2	3	1	3	1	1									3	3	5	3	3	5	3	2	4	5	36						19						10
31/07/2025 1.53.57	24.7426	1	24	1	4	3	2	3	4	2	4	1	1	2	3									3	2	4	4	2	3	3	5	4	4	34						17						13
05/08/2025 12.53.07	25.6544	2	25	2	4	4	4	4	3	4	5	1	3	1	2									4	3	3	3	3	3	4	4	4	4	35						18						9
06/08/2025 14.50.15	26.5662	2	27	1	5	4	3	4	5	4	4	1	3	2	1									5	4	5	5	5	3	3	4	4	5	43						20						11
06/08/2025 15.24.22	27.4779	1	24	1	5	4	3	3	3	3	2	1	3	1	1									4	3	5	3	4	2	4	2	4	4	35						19						9
06/08/2025 19.41.48	28.3897	2	30	3	5	5	5	5	4	5	5	3	4	4	1									5	3	4	4	4	3	5	4	5	5	42						20						6
07/08/2025 13.08.27	29.3015	1	23	3	5	5	5	5	5	1	5	1	3	1	1									5	5	5	5	5	5	5	5	2	5	47						21						10
19/07/2025 12.24.31	30.2132	1	25	3	5	5	5	5	4	1	1	1	1	1	1									5	5	5	5	5	3	3	1	1	3	36						17						7
19/07/2025 13.25.31	31.125	1	23	1	4	4	2	4	2	1	2	1	1	3	1									4	5	3	3	3	4	2	2	1	5	32						21						9
19/07/2025 13.28.07	32.0368	1	26	1	4	4	5	4	4	2	2	1	3	1	1									3	4	3	3	3	4	4	4	2	4	34						21						11
19/07/2025 13.52.41	32.9485	1	28	1	4	3	2	5	3	5	3	1	3	1	3									3	3	3	3	3	3	3	3	3	3	30						21						12
19/07/2025 14.03.34	33.8603	1	25	2	4	3	3	4	3	4	3	5	4	1	2									4	3	4	4	4	5	2	3	4	3	36						21						13
20/07/2025 13.06.52	34.7721	1	19	1	5	3	2	4	5	3	4	1	3	5	4									5	5	5	5	3	5	5	5	5	5	48						15						12
20/07/2025 15.55.18	35.6838	1	23	1	3	3	3	4	3	4	2	2	2	3	2									3	3	5	4	3	3	4	2	4	3	34						19						12
23/07/2025 12.57.09	36.5956	1	23	1	5	4	4	4	5	2	1	1	3	1	2									5	5	5	5	5	4	3	1	2	3	38						19						6
23/07/2025 13.48.51	37.5074	2	25	1	4	3	3	4	2	2	4	1	1	1	4									4	2	3	3	3	2	3	1	2	3	26						19						10
23/07/2025 19.23.40	38.4191	2	25	2	4	3	4	4	4	2	3	1	3	1	1									3	3	5	3	3	5	3	2	4	5	36						17						10
31/07/2025 1.53.58	39.3309	1	24	1	4	3	2	3	4	2	4	1	1	2	3									3	2	4	4	2	3	3	5	4	4	34						18						13
05/08/2025 12.53.08	40.2426	2	25	2	4	4	4	4	3	4	5	1	3	1	2									4	3	3	3	3	3	4	4	4	4	35						20						9
06/08/2025 14.50.16	41.1544	2	27	1	5	4	3	4	5	4	4	1	3	2	1									5	4	5	5	5	3	3	4	4	5	43						19						11
06/08/2025 15.24.23	42.0662	1	24	1	5	4	3	3	3	3	2	1	3	1	1									4	3	5	3	4	2	4	2	4	4	35						20						9
06/08/2025 19.41.49	42.9779	2	30	3	5	5	5	5	4	5	5	3	4	4	1									5	3	4	4	4	3	5	4	5	5	42						21						6
07/08/2025 13.08.28	43.8897	1	23	3	5	5	5	5	5	1	5	1	3	1	1									5	5	5	5	5	5	5	5	2	5	47						17						10
07/08/2025 13.08.29	44.8015	1	25	3	5	5	5	5	4	1	1	1	1	1	1									5	5	5	5	5	3	3	1	1	3	36						21						7
07/08/2025 13.08.30	45.7132	1	23	1	4	4	2	4	2	1	2	1	1	3	1									4	5	3	3	3	4	2	2	1	5	32						21						9
07/08/2025 13.08.31	46.625	1	26	1	4	4	5	4	4	2	2	1	3	1	1									3	4	3	3	3	4	4	4	2	4	34						21						11
07/08/2025 13.08.32	47.5368	1	28	1	4	3	2	5	3	5	3	1	3	1	3									3	3	3	3	3	3	3	3	3	3	30						21						12
07/08/2025 13.08.33	48.4485	1	25	2	4	3	3	4	3	4	3	5	4	1	2									4	3	4	4	4	5	2	3	4	3	36						15						13
07/08/2025 13.08.34	49.3603	1	19	1	5	3	2	4	5	3	4	1	3	5	4									5	5	5	5	3	5	5	5	5	5	48						19						12
07/08/2025 13.08.35	50.2721	1	23	1	3	3	3	4	3	4	2	2	2	3	2									3	3	5	4	3	3	4	2	4	3	34						19						12
07/08/2025 13.08.36	51.1838	1	23	1	5	4	4	4	5	2	1	1	3	1	2									5	5	5	5	5	4	3	1	2	3	38						19						6
07/08/2025 13.08.37	52.0956	2	25	1	4	3	3	4	2	2	4	1	1	1	4									4	2	3	3	3	2	3	1	2	3	26						17						10
07/08/2025 13.08.38	53.0074	2	25	2	4	3	4	4	4	2	3	1	3	1	1									3	3	5	3	3	5	3	2	4	5	36						18						10
07/08/2025 13.08.39	53.9191	1	24	1	4	3	2	3	4	2	4	1	1	2	3									3	2	4	4	2	3	3	5	4	4	34						20						13
07/08/2025 13.08.40	54.8309	2	25	2	4	4	4	4	3	4	5	1	3	1	2									4	3	3	3	3	3	4	4	4	4	35						19						9
07/08/2025 13.08.41	55.7426	2	27	1	5	4	3	4	5	4	4	1	3	2	1									5	4	5	5	5	3	3	4	4	5	43						20						11
07/08/2025 13.08.42	56.6544	1	24	1	5	4	3	3	3	3	2	1	3	1	1									4	3	5	3	4	2	4	2	4	4	35						19						9
07/08/2025 13.08.43	57.5662	2	30	3	5	5	5	5	4	5	5	3	4	4	1									5	3	4	4	4	3	5	4	5	5	42						21						6
07/08/2025 13.08.44	58.4779	1	23	3	5	5	5	5	5	1	5	1	3	1	1									5	5	5	5	5	3	3	1	1	3	36						17						10
07/08/2025 13.08.45	59.3897	1	25	3	5	5	5	5	4	1	1	1	1	1	1									4	5	3	3	3	4	2	2	1	5	32						21						7
07/08/2025 13.08.46	60.3015	1	23	1	4	4	2	4	2	1	2	1	1	3	1									3	4	3	3	3	4	4	4	2	4	34						21						9
07/08/2025 13.08.47	61.2132	1	26	1	4	4	5	4	4	2	2	1	3	1	1									3	3	3	3	3	3	3	3	3	3	30						21						11
07/08/2025 13.08.48	62.125	1	28	1	4	3	2	5	3	5	3	1	3	1	3									4	3	4	4	4	5	2	3	4	3	36						21						12
07/08/2025 13.08.44	63.0368	1	25	2	4	3	3	4	3	4	3	5	4	1	2									5	5	5	5	3	5	5	5	5	5	48						15						13
07/08/2025 13.08.45	63.9485	1	19	1	5	3	2	4	5	3	4	1	3	5	4									3	3	5	4	3	3	4	2	4	3	34						19						12
07/08/2025 13.08.46	64.8603	1	23	1	3	3	3	4	3	4	2	2	2	3	2									5	5	5	5	5	4	3	1	2	3	38						19						12
07/08/2025 13.08.47	65.7721	1	23	1	5	4	4	4	5	2	1	1	3	1	2									4	2	3	3	3	2	3	1	2	3	26						19						6
07/08/2025 13.08.48	66.6838	2	25	1	4	3	3	4	2	2	4	1	1	1	4									3	3	5	3	3	5	3	2	4	5	36						17						10
07/08/2025 13.08.49	67.5956	2	25	2	4	3	4	4	4	2	3	1	3	1	1									3	2	4	4	2	3	3	5	4	4	34						18						10
07/08/2025 13.08.50	68.5074	1	24	1	4	3	2	3	4	2	4	1	1	2	3									4	3	3	3	3	3	4	4	4	4	35						20						13
07/08/2025 13.08.51	69.4191	2	25	2	4	4	4	4	3	4	5	1	3	1	2									5	4	5	5	5	3	3	4	4	5	43						19						9
07/08/2025 13.08.52	70.3309	2	27	1	5	4	3	4	5	4	4	1	3	2	1									4	3	5	3	4	2	4	2	4	4	35						20						11
07/08/2025 13.08.53	71.2426	1	24	1	5	4	3	3	3	3	2	1	3	1	1									5	3	4	4	4	3	5	4	5	5	42						18						9
2025-08-08	72.1544	2	30	3	5	5	5	5	4	5	5	3	4	4	1									5	5	5	5	5	5	5	5	2	5	47						21						6
[truncated: 17 more columns]
